# Supplementary material for: A structural analysis of the splice-specific functional impact of the pathogenic familial hemiplegic migraine type 1 S218L mutation on Cav2.1 P/Q-type channel gating
Source: Mol Brain. 2024 Nov 20;17:82. doi: 10.1186/s13041-024-01152-z (PMC11580629; doi:10.1186/s13041-024-01152-z)
Supplement: Supplementary file 3 — Additional file 3. [file 13041_2024_1152_MOESM3_ESM.xlsx]

## Sheet: IV curve
Vm	Current density (pA/pF)				Wild type -SSTR										Vm		Current density (pA/pF)			S218L -SSTR													Vm		Current density (pA/pF)				Wild type + SSTR
-60	0.5061	-0.766	-1.16479	-0.27507	-0.63981	0.5082	0.3116	0.04107	0	-0.16585	0.01877	-0.04091	-0.23997		-60	0.01791	0.06511	-0.08166	-0.10595	-0.08166	0.01642	-0.18422	-0.18222	-0.0072	0.15352	0.04147	0.07227	-0.05069	-0.08823	-0.0815	-0.07219		-60	-0.774	-1.11316	-0.73781	-0.36125	0.40083	-0.28927	0.15025	0.62493	0.19955	-0.10442	0.03772	-0.22588	0.32254	0.043	-0.05133	0.38741
-55	0.43018	-0.70472	-0.87359	-0.25979	-0.46126	0.27951	0.27265	0.14982	0.13219	-0.17293	0.09384	-0.000289892	-0.15667		-55	0.03582	0.0186	-0.08166	-0.04976	-0.08166	0.22006	-0.06177	-0.04064	-0.02872	0.13159	-0.08699	0.21682	-0.000426692	0.02182	-0.06546	-0.12746		-55	-0.60814	-0.46239	-1.39188	-0.42407	0.20041	-0.12856	0.26489	0.54682	0.22416	-0.01813	0.08673	-0.07314	0.32254	0.02995	0.01886	0.28187
-50	0.58201	-1.22561	-0.52416	-0.29035	-0.4315	0.53361	0.33108	0.20088	0.11331	-0.15721	0.18768	0.0015	-0.20971		-50	0.23282	0.04651	-0.1262	-0.07715	-0.1262	0.30114	-0.17893	-0.04525	0.05592	0.21931	-0.02794	0.12648	0.06888	-0.00257	-0.10491	-0.06412		-50	-0.49757	-0.27401	-0.68667	-0.34554	0.25507	0.03214	0.1797	0.62493	0.21785	0.05237	0.08358	0.1283	0.34735	0.28194	0.06975	0.3647
-45	0.60731	-0.47492	-0.50474	0.03056	-0.28271	0.38115	0.4674	0.25194	0.15108	-0.1643	0.15015	0.11977	-0.06799		-45	0.26864	-0.05581	-0.17816	-0.0711	-0.17816	0.43475	-0.1654	-0.15951	0.0344	0.13159	-0.17203	0.09034	0.062	0.06267	-0.12586	-0.0838		-45	-0.41464	-0.25688	-0.39588	-0.37695	0.36439	-0.1607	0.20351	0.44266	0.25793	0.1071	0.03698	0.13495	0.24811	0.23103	0.08207	0.38475
-40	0.63262	-1.53201	-0.33002	-0.01528	-0.22319	0.43197	0.42845	0.22609	0.09442	-0.39947	0.20645	0.06332	0.03477		-40	0.197	-0.11162	-0.18558	-0.23219	-0.18558	0.07811	-0.41325	-0.32859	-0.04018	-0.12062	-0.45676	-0.21682	0.01701	-0.14098	-0.33176	-0.11534		-40	-0.24878	-0.42814	-0.5858	-0.28272	0.18219	-0.01607	0.082	0.28643	0.17428	-0.02753	-0.05308	0.22277	-0.02481	0.10439	-0.04065	-0.00337
-35	0.5061	-0.52088	-0.64064	-0.07641	-0.34223	0.10164	0.35055	0.181	-0.13219	-0.90834	0.22522	0.08453	-0.11564		-35	0.26864	-0.56738	-0.34148	-0.6941	-0.34148	-0.17347	-0.96606	-1.00933	-0.5659	-0.62505	-1.4134	-0.70467	-0.25658	-0.59109	-0.88909	-0.27735		-35	-0.33171	-0.97615	-0.70943	-0.39266	-0.20041	-0.25713	-0.34832	0	-0.07952	-0.35152	-0.33437	-0.03031	-0.74433	-0.59019	-0.31769	-1.05081
-30	0.10122	-0.6128	-0.03883	-0.09169	-0.47614	-0.91477	-0.01948	-0.3256	-0.88758	-2.01023	-0.09384	-0.39901	-0.24657		-30	0.21491	-1.4045	-0.89823	-1.7911	-0.89823	-1.75571	-2.04166	-2.53069	-1.34372	-1.89707	-3.22947	-1.86105	-0.73971	-1.75821	-2.09375	-0.96123		-30	-0.85692	-3.04833	-1.76134	-0.78532	-1.3118	-1.33384	-1.37809	-1.58837	-0.90562	-1.60649	-1.18933	-0.52688	-3.57279	-2.15562	-1.55926	-4.10764
-25	-1.13872	-1.48605	-0.52416	-0.39732	-1.14571	-3.53201	-1.20746	-1.38986	-2.71939	-5.66219	-0.76951	-1.40671	-1.15651		-25	-0.30446	-3.5717	-1.87812	-4.04129	-1.87812	-5.82418	-4.0757	-5.44087	-2.97072	-4.33146	-6.73315	-4.24608	-2.15627	-3.41827	-4.1862	-1.90605		-25	-2.81956	-9.48751	-4.25542	-2.04183	-3.69855	-4.27471	-4.76935	-6.06706	-2.75258	-5.24417	-3.64361	-2.30583	-11.7852	-7.24231	-4.94207	-12.2821
-20	-5.03565	-3.98322	-1.63071	-1.31423	-3.3925	-11.2821	-4.40139	-4.39633	-8.49809	-16.828	-2.92789	-4.33631	-3.66342		-20	-1.84467	-6.97598	-3.489	-7.61179	-3.489	-10.8906	-6.82857	-9.66677	-5.38057	-7.45668	-12.0182	-7.44419	-4.29672	-5.48164	-7.07395	-3.14738		-20	-6.82776	-23.89	-10.7445	-5.16741	-9.40124	-12.1492	-11.9208	-16.0139	-7.63119	-13.0634	-9.82676	-6.16258	-29.9469	-17.5162	-12.7038	-27.7093
-15	-14.525	-10.1572	-4.34856	-4.27888	-10.3114	-29.7045	-11.5293	-11.2103	-23.0582	-35.6803	-7.78893	-10.2944	-10.9028		-15	-5.03253	-10.6221	-5.27803	-10.4469	-5.27803	-15.712	-9.73392	-14.112	-7.84169	-10.5929	-17.2095	-11.076	-6.30383	-8.12759	-9.1664	-4.69709		-15	-15.7011	-45.7935	-20.2007	-11.607	-17.017	-24.9251	-21.3974	-31.0644	-15.3713	-25.2536	-19.5649	-11.5939	-55.6015	-31.0464	-22.9541	-47.5947
-10	-30.5935	-20.0999	-9.82309	-10.3304	-20.727	-49.7276	-21.0526	-20.2356	-44.3222	-49.2866	-14.7896	-17.9608	-23.011		-10	-9.90389	-13.4497	-6.60682	-12.7184	-6.60682	-17.9771	-11.1363	-17.5704	-9.03586	-12.4351	-21.6195	-13.4068	-7.70134	-8.55529	-10.2416	-5.7368		-10	-23.6622	-61.8058	-27.1705	-18.7064	-23.2662	-30.9836	-29.5116	-42.0007	-23.0341	-35.4713	-25.8611	-15.8078	-73.3662	-42.4941	-28.1888	-60.3217
-5	-37.0462	-26.5956	-14.2105	-14.2578	-26.5299	-58.9261	-28.5506	-26.0304	-56.5217	-51.0554	-20.6266	-23.2394	-32.3147		-5	-13.826	-14.2868	-7.19327	-13.1697	-7.19327	-18.0711	-11.9722	-19.1283	-9.44718	-13.0053	-22.5761	-14.2741	-8.48927	-9.00541	-10.8914	-6.1123		-5	-27.5598	-64.6658	-28.786	-22.9	-24.8878	-30.7265	-31.8493	-45.4379	-26.8609	-38.8092	-27.2289	-17.5705	-77.5593	-45.9148	-28.9867	-63.5983
0	-35.8316	-26.8714	-15.7053	-14.9608	-26.7977	-56.0548	-30.1281	-26.4601	-57.8248	-46.6203	-22.0718	-23.8006	-33.7115		0	-14.5961	-13.6171	-6.79983	-12.1168	-6.79983	-16.1691	-11.2617	-18.5664	-8.54492	-12.2377	-22.017	-13.5513	-8.30566	-8.44723	-10.228	-5.84732		0	-26.8411	-60.333	-26.7215	-22.8528	-23.6853	-27.866	-30.4267	-42.6777	-26.4032	-36.3876	-25.0069	-16.6386	-71.7783	-44.6783	-26.5244	-59.4025
5	-31.7069	-24.7725	-15.2588	-13.5854	-23.8963	-49.1686	-27.6547	-23.64	-51.9705	-39.3113	-20.1011	-21.8769	-30.3953		5	-13.7544	-12.3428	-6.07234	-10.8132	-6.07234	-13.6543	-10.3115	-16.7436	-7.64266	-10.8122	-19.9266	-12.3407	-7.30291	-7.50814	-9.08375	-5.39258		5	-23.3858	-53.2259	-23.3475	-20.2142	-20.2782	-23.7037	-26.7336	-37.0533	-23.7027	-32.1513	-21.5593	-14.4892	-62.5238	-39.8071	-22.7891	-52.0671
10	-25.8109	-20.2838	-12.8321	-11.6141	-19.8193	-41.012	-23.8571	-19.8968	-44.5489	-31.5006	-17.1919	-18.3225	-26.1054		10	-11.7306	-10.4547	-5.06276	-9.0082	-5.06276	-10.5968	-8.46818	-14.0071	-6.30254	-9.04671	-16.8361	-10.3351	-6.14777	-6.23296	-7.4401	-4.35666		10	-19.5987	-44.5433	-19.4761	-17.3556	-16.525	-19.0434	-22.3864	-30.6738	-20.0741	-26.5106	-17.6423	-11.7717	-52.3513	-32.8533	-18.7836	-43.1304
15	-21.2054	-16.2546	-10.1919	-9.30656	-15.8763	-32.5758	-19.5531	-15.8075	-35.7864	-24.0342	-13.9075	-14.7293	-20.9586		15	-9.25915	-8.31537	-4.00863	-7.06952	-4.00863	-7.45165	-6.90808	-11.5082	-5.08184	-7.34703	-13.5894	-8.25727	-4.89738	-4.66649	-5.75947	-3.45121		15	-15.2035	-35.6552	-15.6545	-13.8059	-13.0269	-15.09	-18.1483	-24.6328	-15.8423	-20.7752	-14.0731	-8.94053	-41.8314	-26.1268	-15.0097	-34.5704
20	-16.2457	-12.8995	-7.64881	-7.21297	-11.963	-25.0798	-14.9959	-12.0836	-27.8737	-17.8512	-10.7356	-11.5437	-16.2792		20	-7.09211	-6.34349	-3.05102	-5.21439	-3.05102	-5.12947	-5.21727	-8.68032	-3.6223	-5.85569	-10.6708	-6.26975	-3.60889	-3.57056	-4.09733	-2.60506		20	-11.3612	-27.9659	-11.8329	-10.6647	-10.0207	-11.3617	-13.9828	-18.6178	-12.1519	-15.9393	-10.782	-6.62883	-32.2295	-20.006	-11.39	-26.3244
25	-12.2222	-9.02352	-5.47453	-5.33332	-8.73419	-18.7527	-11.3151	-8.84035	-21.0564	-12.17	-7.93907	-8.22225	-12.0671		25	-5.01463	-4.58554	-2.16763	-3.79381	-2.16763	-2.84229	-3.70073	-6.40069	-2.60063	-4.27663	-7.89278	-4.57131	-2.30135	-2.27297	-2.62015	-1.81821		25	-8.23753	-20.8931	-8.75724	-7.90033	-7.46997	-8.26016	-10.2533	-13.7485	-8.97186	-11.9397	-7.83851	-4.46323	-24.1163	-14.5668	-8.23334	-19.3657
30	-8.9832	-6.25059	-3.57203	-3.72874	-6.08566	-13.4928	-8.23799	-6.17405	-15.391	-7.49234	-5.55548	-5.83263	-8.53673		30	-3.29533	-2.99502	-1.38075	-2.47349	-1.38075	-1.02786	-2.40201	-4.5048	-1.63203	-3.00461	-5.73985	-2.99936	-1.45101	-1.3787	-1.62385	-1.12625		30	-5.14155	-15.293	-6.09598	-5.43442	-5.22898	-5.64069	-7.54103	-9.21777	-6.34868	-8.4924	-5.58173	-2.78461	-17.3181	-10.3392	-5.61681	-13.9141
35	-6.27559	-4.24366	-2.0578	-2.41451	-3.98767	-9.32552	-5.60885	-4.00772	-10.8775	-3.24806	-3.71616	-3.79245	-5.84376		35	-1.93421	-1.94397	-0.80915	-1.55429	-0.80915	0.59399	-1.32112	-2.9744	-0.86245	-2.07252	-3.75881	-1.84298	-0.60066	-0.55164	-0.73852	-0.58848		35	-3.06834	-10.8747	-3.83257	-3.56536	-3.58923	-3.59976	-5.19207	-6.14518	-4.23594	-5.91295	-3.75956	-1.34947	-11.8845	-6.60378	-3.44396	-9.59267
[truncated: 13 more columns]

## Sheet: St St Inactivation
Prepulse (mV)		Wildtype -SSTR												Prepulse (mV)			S218L -SSTR							Prepulse (mV)			Wild type +SSTR							Prepulse (mV)			S218L + SSTR
-120	0.99011	0.9444	0.96814	1	0.95065	0.94086	0.91857	0.97446	0.91696	0.95669	1	1		-120	0.97558	0.86178	0.84848	0.89391	0.86332	0.94569	0.99888	0.95827		-120	1	0.96702	0.98417	0.92849	0.97933	0.94633	0.91462	1		-120	0.95574	1.00251	0.87406	0.80689	0.80342	0.86108	1	0.98218
-110	1	1	0.99155	0.98761	0.98379	0.97777	0.97108	0.99234	0.98399	1	0.98393	0.99962		-110	1	0.97797	1	0.97043	0.97578	0.96442	0.99155	0.97271		-110	0.99318	1	0.97157	0.96631	1	0.98708	0.93035	0.98393		-110	0.95758	1	0.97796	0.90637	0.90518	0.94574	0.99458	1
-100	0.97338	1	1	0.98523	0.98978	1	1	1	0.9955	0.99651	0.96598	0.99962		-100	0.99868	1	0.99534	1	0.99308	0.97378	1	0.98395		-100	0.97595	0.9885	0.98244	0.98168	0.9934	1	0.95961	0.96598		-100	0.98709	0.98997	0.99843	0.96684	0.963	1	0.99837	0.99604
-90	0.97947	0.98921	0.9961	0.98142	1	0.98133	0.9726	0.99489	1	0.96787	0.96748	0.98149		-90	0.99208	0.96595	0.98601	0.99478	1	1	0.97635	1		-90	0.97108	1.0161	1	1	0.98241	0.99846	1	0.96748		-90	1	0.99749	1	1	1	0.99927	0.97722	0.98196
-80	0.96046	1.00249	0.98505	0.97427	0.99612	0.96354	0.97412	0.98084	0.9935	0.97625	0.93907	0.97367		-80	0.96667	0.95393	1.00233	0.96	0.97405	0.96067	0.93243	0.97271		-80	0.96718	0.9931	0.99582	1.00591	0.94239	0.97463	0.99192	0.93907		-80	0.94467	0.90723	0.98741	0.98635	0.96993	0.98835	0.94523	0.91443
-70	0.94753	0.97925	0.96294	0.96284	0.97709	0.95109	0.94673	0.95658	0.94197	0.94203	0.91626	0.963		-70	0.84488	0.80369	0.86946	0.8313	0.87197	0.88764	0.77872	0.82665		-70	0.93988	0.98926	0.97659	1.01005	0.91381	0.95725	0.98223	0.91626		-70	0.76024	0.77435	0.79534	0.77373	0.74328	0.79425	0.81074	0.68786
-60	0.8943	0.9278	0.88817	0.93568	0.8865	0.89418	0.87367	0.88314	0.8064	0.87218	0.87066	0.90755		-60	0.49439	0.43712	0.50583	0.45565	0.50173	0.52996	0.4375	0.41413		-60	0.84953	0.8842	0.88127	0.97222	0.8518	0.84699	0.89257	0.87066		-60	0.31392	0.41332	0.33093	0.33094	0.33855	0.37764	0.45336	0.30136
-50	0.67833	0.69046	0.65865	0.80896	0.61861	0.72477	0.65297	0.66028	0.49475	0.66892	0.67889	0.69994		-50	0.13696	0.11261	0.13753	0.15304	0.15571	0.14981	0.13851	0.11396		-50	0.53981	0.62347	0.55936	0.81738	0.67678	0.54544	0.60016	0.67889		-50	0.05757	0.15758	0.05544	0.07541	0.05639	0.08157	0.14696	0.09459
-40	0.32091	0.28382	0.28479	0.51834	0.24568	0.39795	0.30365	0.33142	0.21961	0.3155	0.31628	0.33095		-40	0.0396	0.02246	0.06527	0.0487	0.0519	0.01685	0.05236	0.03371		-40	0.18427	0.22776	0.19147	0.45272	0.33685	0.18468	0.21163	0.31628		-40	0.01884	0.03975	-0.00124	0.02275	-0.00605	0.02149	0.05315	0.04729
-30	0.09125	0.05892	0.06697	0.15722	0.0779	0.12672	0.08067	0.08365	0.12606	0.0864	0.07666	0.11233		-30	0.01089	-0.00758	0.02564	0.02435	0.01384	-0.00749	0.03547	0.00161		-30	0.04875	0.04755	0.03094	0.10047	0.05893	0.02783	0.03473	0.07666		-30	0.00408	-0.01291	-0.01541	0.00909	-0.01761	0.00473	0.03254	0.02508
-20	0.02129	0.00332	-0.000650195	0.01	0.03278	0.02757	0.00989	-0.00511	0.05876	0.00607	0.01012	0.04479		-20	0.00165	-0.00758	0.04935	0.01217	0.00519	-0.01124	0.01182	-0.01124		-20	0.01885	-0.00613	-0.00836	-0.00118	-0.00484	-0.00246	-0.01292	0.01012		-20	-0.00514	-0.000369058	-0.00439	-0.000661674	-0.01299	0.00328	0.02495	0.01672
-10	0.00456	-0.00664	-0.01235	-0.01048	0.02538	0.01201	0.00228	-0.01086	0.04818	-0.0037	-0.00446	0.04088		-10	-0.00132	-0.00959	0.05842	0.01739	0.00173	-0.00187	0.02365	-0.00482		-10	0.02145	-0.01227	-0.01171	-0.013	-0.01099	-0.00554	-0.02019	-0.00446		-10	-0.00698	0.00966	-0.0217	-0.00261	-0.0153	0.000364166	0.03633	0.02244
0	0.01065	-0.00332	0.0013	-0.01382	0.03278	0.0169	0.00685	-0.01341	0.0411	0.00398	-0.00109	0.0487		0	-0.00132	-0.00959	0.04716	0.02087	0.0346	0.0206	0.03378	-0.00963		0	0.03282	-0.0092	-0.00836	-0.01123	-0.01143	-0.00523	-0.01696	-0.00109		0	-0.00329	-0.0104	-0.01226	-0.000661674	-0.00374	0.00146	0.05152	0.0352
10	0.01445	-0.00249	0.0117	-0.01048	0.0423	0.02312	0.00381	-0.01213	0.04022	0.01795	0.00414	0.05901		10	-0.00023868	-0.00157	0.05882	0.04	0.01211	0.01311	0.05912	0.00963		10	0.0377	-0.0115	-0.00418	-0.01359	-0.00967	-0.00415	-0.01777	0.00414		10	-0.00145	0.01217	-0.00439	0.00909	-0.01299	0.00473	0.06074	0.04773

## Sheet: Window Current
	wt -SSTR			S218L -SSTR			wt +SSTR			S218L +SSTR
-60	0.00131		-60	3.58513e-05		-60	0.000613282		-60	-0.00228
-59.019	0.00131		-59.0891	0.000120087		-59.019	0.000620858		-59.97	-0.00227
-58.949	0.00131		-59.019	0.000127137		-58.949	0.000621469		-59.8949	-0.00224
-58.8789	0.00131		-58.949	0.000134274		-58.8789	0.000622089		-59.8198	-0.00221
-58.8088	0.00131		-58.8789	0.000141498		-58.8088	0.00062272		-59.7447	-0.00218
-58.7387	0.00131		-58.8088	0.000148812		-58.7387	0.000623361		-59.6697	-0.00214
-58.6687	0.00131		-58.7387	0.000156214		-58.6687	0.000624012		-59.5946	-0.00211
-58.5986	0.00131		-58.6687	0.000163708		-58.5986	0.000624675		-59.5195	-0.00208
-58.5285	0.00131		-58.5986	0.000171294		-58.5285	0.000625348		-59.4444	-0.00204
-58.4585	0.00131		-58.5285	0.000178973		-58.4585	0.000626032		-59.3694	-0.00201
-58.3884	0.00131		-58.4585	0.000186747		-58.3884	0.000626728		-59.2943	-0.00197
-58.3183	0.00131		-58.3884	0.000194615		-58.3183	0.000627435		-59.2192	-0.00194
-58.2482	0.00131		-58.3183	0.000202581		-58.2482	0.000628153		-59.1441	-0.0019
-58.1782	0.00131		-58.2482	0.000210644		-58.1782	0.000628884		-59.0691	-0.00187
-58.1081	0.00131		-58.1782	0.000218806		-58.1081	0.000629626		-58.994	-0.00183
-58.038	0.00131		-58.1081	0.000227069		-58.038	0.000630381		-58.9189	-0.00179
-57.968	0.00131		-58.038	0.000235433		-57.968	0.000631148		-58.8438	-0.00176
-57.8979	0.00131		-57.968	0.000243899		-57.8979	0.000631928		-58.7688	-0.00172
-57.8278	0.00131		-57.8979	0.00025247		-57.8278	0.000632721		-58.6937	-0.00168
-57.7578	0.00131		-57.8278	0.000261145		-57.7578	0.000633527		-58.6186	-0.00164
-57.6877	0.00131		-57.7578	0.000269927		-57.6877	0.000634345		-58.5435	-0.0016
-57.6176	0.00131		-57.6877	0.000278817		-57.6176	0.000635178		-58.4685	-0.00156
-57.5476	0.00131		-57.6176	0.000287817		-57.5476	0.000636024		-58.3934	-0.00152
-57.4775	0.00131		-57.5476	0.000296926		-57.4775	0.000636884		-58.3183	-0.00148
-57.4074	0.00131		-57.4775	0.000306148		-57.4074	0.000637758		-58.2432	-0.00144
-57.3373	0.00131		-57.4074	0.000315482		-57.3373	0.000638647		-58.1682	-0.0014
-57.2673	0.00131		-57.3373	0.000324932		-57.2673	0.00063955		-58.0931	-0.00136
-57.1972	0.00131		-57.2673	0.000334497		-57.1972	0.000640469		-58.018	-0.00131
-57.1271	0.00131		-57.1972	0.000344179		-57.1271	0.000641402		-57.9429	-0.00127
-57.0571	0.00131		-57.1271	0.000353981		-57.0571	0.00064235		-57.8679	-0.00123
-56.987	0.00131		-57.0571	0.000363903		-56.987	0.000643315		-57.7928	-0.00118
-56.9169	0.00131		-56.987	0.000373946		-56.9169	0.000644295		-57.7177	-0.00114
-56.8469	0.00131		-56.9169	0.000384113		-56.8469	0.000645291		-57.6426	-0.00109
-56.7768	0.00131		-56.8469	0.000394405		-56.7768	0.000646304		-57.5676	-0.00105
-56.7067	0.00131		-56.7768	0.000404823		-56.7067	0.000647333		-57.4925	-0.000999027
-56.6366	0.00131		-56.7067	0.000415369		-56.6366	0.000648379		-57.4174	-0.000951745
-56.5666	0.00131		-56.6366	0.000426044		-56.5666	0.000649443		-57.3423	-0.000903872
-56.4965	0.00131		-56.5666	0.00043685		-56.4965	0.000650524		-57.2673	-0.000855399
-56.4264	0.00131		-56.4965	0.000447789		-56.4264	0.000651623		-57.1922	-0.00080632
-56.3564	0.00131		-56.4264	0.000458862		-56.3564	0.00065274		-57.1171	-0.000756627
-56.2863	0.00131		-56.3564	0.000470071		-56.2863	0.000653875		-57.042	-0.000706313
-56.2162	0.00132		-56.2863	0.000481418		-56.2162	0.000655029		-56.967	-0.000655368
-56.1461	0.00132		-56.2162	0.000492903		-56.1461	0.000656202		-56.8919	-0.000603787
-56.0761	0.00132		-56.1461	0.00050453		-56.0761	0.000657394		-56.8168	-0.000551561
-56.006	0.00132		-56.0761	0.000516299		-56.006	0.000658606		-56.7417	-0.000498681
-55.9359	0.00132		-56.006	0.000528213		-55.9359	0.000659838		-56.6667	-0.000445141
-55.8659	0.00132		-55.9359	0.000540273		-55.8659	0.000661091		-56.5916	-0.000390931
-55.7958	0.00132		-55.8659	0.000552481		-55.7958	0.000662363		-56.5165	-0.000336043
-55.7257	0.00132		-55.7958	0.000564839		-55.7257	0.000663657		-56.4414	-0.000280469
-55.6557	0.00132		-55.7257	0.000577348		-55.6557	0.000664972		-56.3664	-0.000224201
-55.5856	0.00132		-55.6557	0.000590011		-55.5856	0.000666309		-56.2913	-0.00016723
-55.5155	0.00132		-55.5856	0.000602829		-55.5155	0.000667668		-56.2162	-0.000109546
-55.4455	0.00132		-55.5155	0.000615805		-55.4455	0.000669049		-56.1411	-5.11421e-05
-55.3754	0.00132		-55.4455	0.000628939		-55.3754	0.000670453		-56.0661	7.99161e-06
-55.3053	0.00132		-55.3754	0.000642235		-55.3053	0.00067188		-55.991	6.78639e-05
-55.2352	0.00132		-55.3053	0.000655694		-55.2352	0.00067333		-55.9159	0.000128484
-55.1652	0.00132		-55.2352	0.000669318		-55.1652	0.000674804		-55.8408	0.000189861
-55.0951	0.00132		-55.1652	0.000683109		-55.0951	0.000676303		-55.7658	0.000252005
-55.025	0.00132		-55.0951	0.000697069		-55.025	0.000677826		-55.6907	0.000314924
-55	0.00132		-55.025	0.000711201		-55	0.000678376		-55.6156	0.000378629
-54.9549	0.00132		-55	0.00071629		-54.9549	0.000679375		-55.5405	0.000443129
-54.8849	0.00132		-54.9549	0.000725505		-54.8849	0.000680949		-55.4655	0.000508434
-54.8148	0.00132		-54.8849	0.000739986		-54.8148	0.000682548		-55.3904	0.000574554
-54.7447	0.00132		-54.8148	0.000754644		-54.7447	0.000684174		-55.3153	0.000641498
-54.6747	0.00132		-54.7447	0.000769481		-54.6747	0.000685827		-55.2402	0.000709278
-54.6046	0.00132		-54.6747	0.000784501		-54.6046	0.000687507		-55.1652	0.000777904
-54.5345	0.00132		-54.6046	0.000799705		-54.5345	0.000689215		-55.0901	0.000847385
-54.4645	0.00132		-54.5345	0.000815095		-54.4645	0.000690951		-55.015	0.000917733
-54.3944	0.00132		-54.4645	0.000830674		-54.3944	0.000692715		-55	0.000931907
-54.3243	0.00132		-54.3944	0.000846444		-54.3243	0.000694509		-54.9399	0.000988958
-54.2542	0.00132		-54.3243	0.000862407		-54.2542	0.000696332		-54.8649	0.00106
-54.1842	0.00132		-54.2542	0.000878566		-54.1842	0.000698185		-54.7898	0.00113
-54.1141	0.00132		-54.1842	0.000894924		-54.1141	0.000700069		-54.7147	0.00121
-54.044	0.00132		-54.1141	0.000911481		-54.044	0.000701983		-54.6396	0.00128
-53.974	0.00132		-54.044	0.000928242		-53.974	0.000703929		-54.5646	0.00136
-53.9039	0.00132		-53.974	0.000945209		-53.9039	0.000705907		-54.4895	0.00144
-53.8338	0.00132		-53.9039	0.000962383		-53.8338	0.000707918		-54.4144	0.00151
-53.7638	0.00132		-53.8338	0.000979768		-53.7638	0.000709962		-54.3393	0.00159
-53.6937	0.00132		-53.7638	0.000997366		-53.6937	0.000712039		-54.2643	0.00167
-53.6236	0.00132		-53.6937	0.00102		-53.6236	0.000714151		-54.1892	0.00175
-53.5536	0.00133		-53.6236	0.00103		-53.5536	0.000716297		-54.1141	0.00183
-53.4835	0.00133		-53.5536	0.00105		-53.4835	0.000718479		-54.039	0.00192
-53.4134	0.00133		-53.4835	0.00107		-53.4134	0.000720697		-53.964	0.002
-53.3433	0.00133		-53.4134	0.00109		-53.3433	0.000722951		-53.8889	0.00208
-53.2733	0.00133		-53.3433	0.00111		-53.2733	0.000725242		-53.8138	0.00217
-53.2032	0.00133		-53.2733	0.00113		-53.2032	0.000727571		-53.7387	0.00226
-53.1331	0.00133		-53.2032	0.00115		-53.1331	0.000729939		-53.6637	0.00234
-53.0631	0.00133		-53.1331	0.00117		-53.0631	0.000732345		-53.5886	0.00243
-52.993	0.00133		-53.0631	0.00119		-52.993	0.000734791		-53.5135	0.00252
-52.9229	0.00133		-52.993	0.00121		-52.9229	0.000737277		-53.4384	0.00262
-52.8528	0.00133		-52.9229	0.00123		-52.8528	0.000739804		-53.3634	0.00271
-52.7828	0.00133		-52.8528	0.00125		-52.7828	0.000742373		-53.2883	0.0028
-52.7127	0.00133		-52.7828	0.00127		-52.7127	0.000744984		-53.2132	0.0029
-52.6426	0.00133		-52.7127	0.00129		-52.6426	0.000747638		-53.1381	0.00299
-52.5726	0.00133		-52.6426	0.00131		-52.5726	0.000750336		-53.0631	0.00309
-52.5025	0.00133		-52.5726	0.00133		-52.5025	0.000753078		-52.988	0.00319
-52.4324	0.00133		-52.5025	0.00135		-52.4324	0.000755865		-52.9129	0.00329
-52.3624	0.00133		-52.4324	0.00138		-52.3624	0.000758698		-52.8378	0.00339
-52.2923	0.00133		-52.3624	0.0014		-52.2923	0.000761578		-52.7628	0.00349
-52.2222	0.00133		-52.2923	0.00142		-52.2222	0.000764505		-52.6877	0.00359
-52.1521	0.00133		-52.2222	0.00144		-52.1521	0.00076748		-52.6126	0.0037
-52.0821	0.00133		-52.1521	0.00147		-52.0821	0.000770505		-52.5375	0.0038
-52.012	0.00134		-52.0821	0.00149		-52.012	0.000773579		-52.4625	0.00391
-51.9419	0.00134		-52.012	0.00151		-51.9419	0.000776704		-52.3874	0.00402
-51.8719	0.00134		-51.9419	0.00154		-51.8719	0.00077988		-52.3123	0.00413
-51.8018	0.00134		-51.8719	0.00156		-51.8018	0.000783108		-52.2372	0.00424
-51.7317	0.00134		-51.8018	0.00159		-51.7317	0.00078639		-52.1622	0.00435
-51.6617	0.00134		-51.7317	0.00161		-51.6617	0.000789725		-52.0871	0.00447
-51.5916	0.00134		-51.6617	0.00164		-51.5916	0.000793116		-52.012	0.00458
-51.5215	0.00134		-51.5916	0.00166		-51.5215	0.000796562		-51.9369	0.0047
-51.4515	0.00134		-51.5215	0.00169		-51.4515	0.000800065		-51.8619	0.00482
-51.3814	0.00134		-51.4515	0.00172		-51.3814	0.000803626		-51.7868	0.00493
-51.3113	0.00134		-51.3814	0.00174		-51.3113	0.000807245		-51.7117	0.00506
-51.2412	0.00134		-51.3113	0.00177		-51.2412	0.000810924		-51.6366	0.00518
-51.1712	0.00134		-51.2412	0.0018		-51.1712	0.000814664		-51.5616	0.0053
-51.1011	0.00134		-51.1712	0.00182		-51.1011	0.000818465		-51.4865	0.00543
-51.031	0.00134		-51.1011	0.00185		-51.031	0.000822328		-51.4114	0.00556
-50.961	0.00134		-51.031	0.00188		-50.961	0.000826255		-51.3363	0.00568
-50.8909	0.00135		-50.961	0.00191		-50.8909	0.000830247		-51.2613	0.00581
-50.8208	0.00135		-50.8909	0.00194		-50.8208	0.000834305		-51.1862	0.00595
-50.7507	0.00135		-50.8208	0.00197		-50.7507	0.000838429		-51.1111	0.00608
-50.6807	0.00135		-50.7507	0.002		-50.6807	0.000842621		-51.036	0.00622
-50.6106	0.00135		-50.6807	0.00203		-50.6106	0.000846882		-50.961	0.00635
-50.5405	0.00135		-50.6106	0.00206		-50.5405	0.000851214		-50.8859	0.00649
-50.4705	0.00135		-50.5405	0.00209		-50.4705	0.000855616		-50.8108	0.00663
-50.4004	0.00135		-50.4705	0.00212		-50.4004	0.000860091		-50.7357	0.00677
-50.3303	0.00135		-50.4004	0.00215		-50.3303	0.00086464		-50.6607	0.00692
-50.2603	0.00135		-50.3303	0.00218		-50.2603	0.000869263		-50.5856	0.00706
-50.1902	0.00135		-50.2603	0.00222		-50.1902	0.000873963		-50.5105	0.00721
-50.1201	0.00135		-50.1902	0.00225		-50.1201	0.00087874		-50.4354	0.00736
-50.05	0.00136		-50.1201	0.00228		-50.05	0.000883596		-50.3604	0.00751
-50	0.00136		-50.05	0.00232		-50	0.000887113		-50.2853	0.00766
-49.98	0.00136		-50	0.00234		-49.98	0.000888531		-50.2102	0.00782
-49.9099	0.00136		-49.98	0.00235		-49.9099	0.000893548		-50.1351	0.00797
-49.8398	0.00136		-49.9099	0.00238		-49.8398	0.000898647		-50.0601	0.00813
-49.7698	0.00136		-49.8398	0.00242		-49.7698	0.000903831		-50	0.00826
-49.6997	0.00136		-49.7698	0.00245		-49.6997	0.000909099		-49.985	0.00829
-49.6296	0.00136		-49.6997	0.00249		-49.6296	0.000914454		-49.9099	0.00846
-49.5596	0.00136		-49.6296	0.00253		-49.5596	0.000919898		-49.8348	0.00862
-49.4895	0.00136		-49.5596	0.00256		-49.4895	0.000925431		-49.7598	0.00879
-49.4194	0.00136		-49.4895	0.0026		-49.4194	0.000931055		-49.6847	0.00896
-49.3494	0.00136		-49.4194	0.00264		-49.3494	0.000936771		-49.6096	0.00913
-49.2793	0.00137		-49.3494	0.00267		-49.2793	0.000942582		-49.5345	0.0093
-49.2092	0.00137		-49.2793	0.00271		-49.2092	0.000948488		-49.4595	0.00947
-49.1391	0.00137		-49.2092	0.00275		-49.1391	0.000954492		-49.3844	0.00965
-49.0691	0.00137		-49.1391	0.00279		-49.0691	0.000960594		-49.3093	0.00983
-48.999	0.00137		-49.0691	0.00283		-48.999	0.000966796		-49.2342	0.01001
-48.9289	0.00137		-48.999	0.00287		-48.9289	0.000973101		-49.1592	0.0102
-48.8589	0.00137		-48.9289	0.00291		-48.8589	0.00097951		-49.0841	0.01038
-48.7888	0.00137		-48.8589	0.00295		-48.7888	0.000986023		-49.009	0.01057
-48.7187	0.00138		-48.7888	0.00299		-48.7187	0.000992645		-48.9339	0.01076
-48.6487	0.00138		-48.7187	0.00304		-48.6487	0.000999375		-48.8589	0.01095
-48.5786	0.00138		-48.6487	0.00308		-48.5786	0.00101		-48.7838	0.01115
-48.5085	0.00138		-48.5786	0.00312		-48.5085	0.00101		-48.7087	0.01134
-48.4384	0.00138		-48.5085	0.00317		-48.4384	0.00102		-48.6336	0.01154
-48.3684	0.00138		-48.4384	0.00321		-48.3684	0.00103		-48.5586	0.01175
-48.2983	0.00138		-48.3684	0.00326		-48.2983	0.00103		-48.4835	0.01195
-48.2282	0.00139		-48.2983	0.0033		-48.2282	0.00104		-48.4084	0.01216
-48.1582	0.00139		-48.2282	0.00335		-48.1582	0.00105		-48.3333	0.01237
-48.0881	0.00139		-48.1582	0.00339		-48.0881	0.00106		-48.2583	0.01258
-48.018	0.00139		-48.0881	0.00344		-48.018	0.00107		-48.1832	0.0128
-47.9479	0.00139		-48.018	0.00349		-47.9479	0.00107		-48.1081	0.01301
-47.8779	0.00139		-47.9479	0.00354		-47.8779	0.00108		-48.033	0.01323
-47.8078	0.00139		-47.8779	0.00359		-47.8078	0.00109		-47.958	0.01346
-47.7377	0.0014		-47.8078	0.00364		-47.7377	0.0011		-47.8829	0.01368
-47.6677	0.0014		-47.7377	0.00369		-47.6677	0.00111		-47.8078	0.01391
-47.5976	0.0014		-47.6677	0.00374		-47.5976	0.00111		-47.7327	0.01414
-47.5275	0.0014		-47.5976	0.00379		-47.5275	0.00112		-47.6577	0.01438
-47.4575	0.0014		-47.5275	0.00384		-47.4575	0.00113		-47.5826	0.01461
-47.3874	0.0014		-47.4575	0.00389		-47.3874	0.00114		-47.5075	0.01485
-47.3173	0.00141		-47.3874	0.00395		-47.3173	0.00115		-47.4324	0.01509
-47.2473	0.00141		-47.3173	0.004		-47.2473	0.00116		-47.3574	0.01534
-47.1772	0.00141		-47.2473	0.00405		-47.1772	0.00117		-47.2823	0.01559
-47.1071	0.00141		-47.1772	0.00411		-47.1071	0.00118		-47.2072	0.01584
-47.037	0.00141		-47.1071	0.00416		-47.037	0.00119		-47.1321	0.01609
-46.967	0.00142		-47.037	0.00422		-46.967	0.0012		-47.0571	0.01635
-46.8969	0.00142		-46.967	0.00428		-46.8969	0.00121		-46.982	0.01661
-46.8268	0.00142		-46.8969	0.00434		-46.8268	0.00122		-46.9069	0.01688
-46.7568	0.00142		-46.8268	0.00439		-46.7568	0.00123		-46.8318	0.01714
-46.6867	0.00142		-46.7568	0.00445		-46.6867	0.00124		-46.7568	0.01741
-46.6166	0.00143		-46.6867	0.00451		-46.6166	0.00125		-46.6817	0.01769
-46.5466	0.00143		-46.6166	0.00457		-46.5466	0.00126		-46.6066	0.01796
-46.4765	0.00143		-46.5466	0.00464		-46.4765	0.00127		-46.5315	0.01824
-46.4064	0.00143		-46.4765	0.0047		-46.4064	0.00128		-46.4565	0.01853
-46.3363	0.00144		-46.4064	0.00476		-46.3363	0.0013		-46.3814	0.01881
-46.2663	0.00144		-46.3363	0.00483		-46.2663	0.00131		-46.3063	0.0191
-46.1962	0.00144		-46.2663	0.00489		-46.1962	0.00132		-46.2312	0.0194
-46.1261	0.00144		-46.1962	0.00496		-46.1261	0.00133		-46.1562	0.0197
-46.0561	0.00145		-46.1261	0.00502		-46.0561	0.00134		-46.0811	0.02
-45.986	0.00145		-46.0561	0.00509		-45.986	0.00136		-46.006	0.0203
-45.9159	0.00145		-45.986	0.00516		-45.9159	0.00137		-45.9309	0.02061
-45.8458	0.00145		-45.9159	0.00522		-45.8458	0.00138		-45.8559	0.02092
-45.7758	0.00146		-45.8458	0.00529		-45.7758	0.0014		-45.7808	0.02124
-45.7057	0.00146		-45.7758	0.00536		-45.7057	0.00141		-45.7057	0.02156
-45.6356	0.00146		-45.7057	0.00544		-45.6356	0.00142		-45.6306	0.02188
-45.5656	0.00146		-45.6356	0.00551		-45.5656	0.00144		-45.5556	0.02221
-45.4955	0.00147		-45.5656	0.00558		-45.4955	0.00145		-45.4805	0.02254
-45.4254	0.00147		-45.4955	0.00565		-45.4254	0.00146		-45.4054	0.02287
-45.3554	0.00147		-45.4254	0.00573		-45.3554	0.00148		-45.3303	0.02321
-45.2853	0.00148		-45.3554	0.0058		-45.2853	0.00149		-45.2553	0.02355
-45.2152	0.00148		-45.2853	0.00588		-45.2152	0.00151		-45.1802	0.0239
-45.1452	0.00148		-45.2152	0.00596		-45.1452	0.00152		-45.1051	0.02425
-45.0751	0.00149		-45.1452	0.00604		-45.0751	0.00154		-45.03	0.02461
-45.005	0.00149		-45.0751	0.00612		-45.005	0.00155		-45	0.02475
-45	0.00149		-45.005	0.0062		-45	0.00156		-44.9549	0.02497
-44.9349	0.00149		-45	0.0062		-44.9349	0.00157		-44.8799	0.02533
-44.8649	0.0015		-44.9349	0.00628		-44.8649	0.00159		-44.8048	0.0257
-44.7948	0.0015		-44.8649	0.00636		-44.7948	0.0016		-44.7297	0.02607
-44.7247	0.0015		-44.7948	0.00644		-44.7247	0.00162		-44.6546	0.02645
-44.6546	0.00151		-44.7247	0.00653		-44.6546	0.00164		-44.5796	0.02683
-44.5846	0.00151		-44.6546	0.00661		-44.5846	0.00165		-44.5045	0.02721
-44.5145	0.00151		-44.5846	0.0067		-44.5145	0.00167		-44.4294	0.02761
-44.4444	0.00152		-44.5145	0.00679		-44.4444	0.00169		-44.3543	0.028
-44.3744	0.00152		-44.4444	0.00687		-44.3744	0.00171		-44.2793	0.0284
-44.3043	0.00152		-44.3744	0.00696		-44.3043	0.00173		-44.2042	0.0288
-44.2342	0.00153		-44.3043	0.00705		-44.2342	0.00175		-44.1291	0.02921
-44.1642	0.00153		-44.2342	0.00715		-44.1642	0.00176		-44.054	0.02963
-44.0941	0.00154		-44.1642	0.00724		-44.0941	0.00178		-43.979	0.03005
-44.024	0.00154		-44.0941	0.00733		-44.024	0.0018		-43.9039	0.03047
-43.9539	0.00155		-44.024	0.00743		-43.9539	0.00182		-43.8288	0.0309
-43.8839	0.00155		-43.9539	0.00752		-43.8839	0.00184		-43.7537	0.03133
-43.8138	0.00155		-43.8839	0.00762		-43.8138	0.00187		-43.6787	0.03177
-43.7437	0.00156		-43.8138	0.00772		-43.7437	0.00189		-43.6036	0.03222
-43.6737	0.00156		-43.7437	0.00782		-43.6737	0.00191		-43.5285	0.03266
-43.6036	0.00157		-43.6737	0.00792		-43.6036	0.00193		-43.4534	0.03312
-43.5335	0.00157		-43.6036	0.00802		-43.5335	0.00195		-43.3784	0.03358
-43.4635	0.00158		-43.5335	0.00812		-43.4635	0.00197		-43.3033	0.03404
-43.3934	0.00158		-43.4635	0.00823		-43.3934	0.002		-43.2282	0.03451
-43.3233	0.00159		-43.3934	0.00833		-43.3233	0.00202		-43.1531	0.03499
-43.2533	0.00159		-43.3233	0.00844		-43.2533	0.00204		-43.0781	0.03547
-43.1832	0.0016		-43.2533	0.00855		-43.1832	0.00207		-43.003	0.03596
-43.1131	0.0016		-43.1832	0.00866		-43.1131	0.00209		-42.9279	0.03645
-43.043	0.00161		-43.1131	0.00877		-43.043	0.00212		-42.8528	0.03695
-42.973	0.00161		-43.043	0.00888		-42.973	0.00214		-42.7778	0.03745
-42.9029	0.00162		-42.973	0.009		-42.9029	0.00217		-42.7027	0.03796
-42.8328	0.00163		-42.9029	0.00911		-42.8328	0.00219		-42.6276	0.03848
-42.7628	0.00163		-42.8328	0.00923		-42.7628	0.00222		-42.5525	0.039
-42.6927	0.00164		-42.7628	0.00935		-42.6927	0.00225		-42.4775	0.03953
-42.6226	0.00164		-42.6927	0.00947		-42.6226	0.00227		-42.4024	0.04006
-42.5525	0.00165		-42.6226	0.00959		-42.5525	0.0023		-42.3273	0.0406
-42.4825	0.00166		-42.5525	0.00971		-42.4825	0.00233		-42.2522	0.04115
-42.4124	0.00166		-42.4825	0.00983		-42.4124	0.00236		-42.1772	0.0417
-42.3423	0.00167		-42.4124	0.00996		-42.3423	0.00239		-42.1021	0.04226
-42.2723	0.00168		-42.3423	0.01008		-42.2723	0.00242		-42.027	0.04283
-42.2022	0.00168		-42.2723	0.01021		-42.2022	0.00245		-41.9519	0.0434
-42.1321	0.00169		-42.2022	0.01034		-42.1321	0.00248		-41.8769	0.04398
-42.0621	0.0017		-42.1321	0.01047		-42.0621	0.00251		-41.8018	0.04456
-41.992	0.0017		-42.0621	0.01061		-41.992	0.00254		-41.7267	0.04515
-41.9219	0.00171		-41.992	0.01074		-41.9219	0.00257		-41.6516	0.04575
-41.8518	0.00172		-41.9219	0.01088		-41.8518	0.00261		-41.5766	0.04635
-41.7818	0.00173		-41.8518	0.01101		-41.7818	0.00264		-41.5015	0.04697
-41.7117	0.00173		-41.7818	0.01115		-41.7117	0.00267		-41.4264	0.04759
-41.6416	0.00174		-41.7117	0.0113		-41.6416	0.00271		-41.3513	0.04821
-41.5716	0.00175		-41.6416	0.01144		-41.5716	0.00274		-41.1712	0.04862
-41.5015	0.00176		-41.5716	0.01158		-41.5015	0.00278		-41.051	0.04787
-41.4314	0.00177		-41.5015	0.01173		-41.4314	0.00281		-40.9309	0.04713
-41.3614	0.00177		-41.4314	0.01188		-41.3614	0.00285		-40.8108	0.0464
-41.2913	0.00178		-41.3614	0.01203		-41.2913	0.00289		-40.6907	0.04568
-41.2212	0.00179		-41.2913	0.01218		-41.2212	0.00293		-40.5706	0.04497
-41.1512	0.0018		-41.2212	0.01233		-41.1512	0.00297		-40.4504	0.04428
-41.0811	0.00181		-41.1512	0.01249		-41.0811	0.003		-40.3303	0.0436
-41.011	0.00182		-41.0811	0.01264		-41.011	0.00304		-40.2102	0.04292
-40.9409	0.00183		-41.011	0.0128		-40.9409	0.00308		-40.0901	0.04226
-40.8709	0.00184		-40.9409	0.01296		-40.8709	0.00313		-40	0.04177
-40.8008	0.00185		-40.8709	0.01313		-40.8008	0.00317		-39.97	0.04161
-40.7307	0.00186		-40.8008	0.01329		-40.7307	0.00321		-39.8499	0.04097
-40.6607	0.00187		-40.7307	0.01346		-40.6607	0.00325		-39.7297	0.04034
-40.5906	0.00188		-40.6607	0.01363		-40.5906	0.0033		-39.6096	0.03971
-40.5205	0.00189		-40.5906	0.0138		-40.5205	0.00334		-39.4895	0.0391
-40.4504	0.0019		-40.5205	0.01397		-40.4504	0.00339		-39.3694	0.0385
-40.3804	0.00191		-40.4504	0.01414		-40.3804	0.00343		-39.2493	0.03791
-40.3103	0.00192		-40.3804	0.01432		-40.3103	0.00348		-39.1291	0.03733
-40.2402	0.00193		-40.3103	0.0145		-40.2402	0.00353		-39.009	0.03676
-40.1702	0.00194		-40.2402	0.01468		-40.1702	0.00358		-38.8889	0.03619
-40.1001	0.00195		-40.1702	0.01486		-40.1001	0.00362		-38.7688	0.03564
-40.03	0.00196		-40.1001	0.01505		-40.03	0.00367		-38.6487	0.03509
-40	0.00197		-40.03	0.01524		-40	0.0037		-38.5285	0.03456
-39.96	0.00198		-40	0.01532		-39.96	0.00372		-38.4084	0.03403
-39.8899	0.00199		-39.96	0.01543		-39.8899	0.00378		-38.2883	0.03351
-39.8198	0.002		-39.8899	0.01562		-39.8198	0.00383		-38.1682	0.033
-39.7497	0.00201		-39.8198	0.01581		-39.7497	0.00388		-38.0481	0.03249
-39.6797	0.00203		-39.7497	0.01601		-39.6797	0.00394		-37.9279	0.032
-39.6096	0.00204		-39.6797	0.01621		-39.6096	0.00399		-37.8078	0.03151
-39.5395	0.00205		-39.6096	0.01641		-39.5395	0.00405		-37.6877	0.03103
-39.4695	0.00207		-39.5395	0.01661		-39.4695	0.0041		-37.5676	0.03056
-39.3994	0.00208		-39.4695	0.01682		-39.3994	0.00416		-37.4475	0.0301
-39.3293	0.0021		-39.3994	0.01703		-39.3293	0.00422		-37.3273	0.02964
-39.2593	0.00211		-39.3293	0.01724		-39.2593	0.00428		-37.2072	0.0292
-39.1892	0.00212		-39.2593	0.01745		-39.1892	0.00434		-37.0871	0.02875
-39.1191	0.00214		-39.1892	0.01767		-39.1191	0.0044		-36.967	0.02832
-39.0491	0.00215		-39.1191	0.01789		-39.0491	0.00446		-36.8469	0.02789
-38.979	0.00217		-39.0491	0.01811		-38.979	0.00453		-36.7267	0.02747
-38.9089	0.00219		-38.979	0.01833		-38.9089	0.00459		-36.6066	0.02706
-38.8388	0.0022		-38.9089	0.01856		-38.8388	0.00466		-36.4865	0.02666
-38.7688	0.00222		-38.8388	0.01879		-38.7688	0.00473		-36.3664	0.02626
-38.6987	0.00223		-38.7688	0.01902		-38.6987	0.00479		-36.2463	0.02586
-38.6286	0.00225		-38.6987	0.01926		-38.6286	0.00486		-36.1261	0.02548
-38.5586	0.00227		-38.6286	0.0195		-38.5586	0.00493		-36.006	0.0251
-38.4885	0.00229		-38.5586	0.01974		-38.4885	0.005		-35.8859	0.02472
-38.4184	0.0023		-38.4885	0.01998		-38.4184	0.00508		-35.7658	0.02436
-38.3484	0.00232		-38.4184	0.02022		-38.3484	0.00515		-35.6457	0.02399
-38.2783	0.00234		-38.3484	0.02047		-38.2783	0.00523		-35.5255	0.02364
-38.2082	0.00236		-38.2783	0.02073		-38.2082	0.0053		-35.4054	0.02329
-38.1381	0.00238		-38.2082	0.02098		-38.1381	0.00538		-35.2853	0.02295
-38.0681	0.0024		-38.1381	0.02124		-38.0681	0.00546		-35.1652	0.02261
-37.998	0.00242		-38.0681	0.0215		-37.998	0.00554		-35.0451	0.02228
-37.9279	0.00244		-37.998	0.02176		-37.9279	0.00562		-34.9249	0.02195
-37.8579	0.00246		-37.9279	0.02203		-37.8579	0.0057		-34.8048	0.02163
-37.7878	0.00248		-37.8579	0.0223		-37.7878	0.00578		-34.6847	0.02131
-37.7177	0.0025		-37.7878	0.02257		-37.7177	0.00587		-34.5646	0.021
-37.6476	0.00252		-37.7177	0.02285		-37.6476	0.00596		-34.4444	0.02069
-37.5776	0.00254		-37.6476	0.02313		-37.5776	0.00604		-34.3243	0.02039
-37.5075	0.00257		-37.5776	0.02341		-37.5075	0.00613		-34.2042	0.0201
-37.4374	0.00259		-37.5075	0.0237		-37.4374	0.00622		-34.0841	0.01981
-37.3674	0.00261		-37.4374	0.02399		-37.3674	0.00632		-33.964	0.01952
-37.2973	0.00264		-37.3674	0.02428		-37.2973	0.00641		-33.8438	0.01924
-37.2272	0.00266		-37.2973	0.02458		-37.2272	0.00651		-33.7237	0.01896
-37.1572	0.00269		-37.2272	0.02488		-37.1572	0.0066		-33.6036	0.01869
-37.0871	0.00271		-37.1572	0.02518		-37.0871	0.0067		-33.4835	0.01842
-37.017	0.00274		-37.0871	0.02549		-37.017	0.0068		-33.3634	0.01816
-36.947	0.00276		-37.017	0.0258		-36.947	0.0069		-33.2432	0.0179
-36.8769	0.00279		-36.947	0.02612		-36.8769	0.00701		-33.1231	0.01765
-36.8068	0.00282		-36.8769	0.02643		-36.8068	0.00711		-33.003	0.0174
-36.7367	0.00284		-36.8068	0.02675		-36.7367	0.00722		-32.8829	0.01715
-36.6667	0.00287		-36.7367	0.02708		-36.6667	0.00733		-32.7628	0.01691
-36.5966	0.0029		-36.6667	0.02741		-36.5966	0.00744		-32.6426	0.01667
-36.5265	0.00293		-36.5966	0.02774		-36.5265	0.00755		-32.5225	0.01644
-36.4565	0.00296		-36.5265	0.02808		-36.4565	0.00766		-32.4024	0.01621
-36.3864	0.00299		-36.3664	0.02802		-36.3864	0.00778		-32.2823	0.01598
-36.3163	0.00302		-36.2463	0.02766		-36.3163	0.0079		-32.1622	0.01576
-36.2463	0.00305		-36.1261	0.02731		-36.2463	0.00802		-32.042	0.01554
-36.1762	0.00308		-36.006	0.02696		-36.1762	0.00814		-31.9219	0.01533
-36.1061	0.00311		-35.8859	0.02662		-36.1061	0.00826		-31.8018	0.01512
-36.036	0.00315		-35.7658	0.02629		-36.036	0.00839		-31.6817	0.01491
-35.966	0.00318		-35.6457	0.02596		-35.966	0.00851		-31.5616	0.01471
-35.8959	0.00321		-35.5255	0.02564		-35.8959	0.00864		-31.4414	0.01451
-35.8258	0.00325		-35.4054	0.02532		-35.8258	0.00878		-31.3213	0.01431
-35.7558	0.00328		-35.2853	0.02501		-35.7558	0.00891		-31.2012	0.01412
-35.6857	0.00332		-35.1652	0.02471		-35.6857	0.00905		-31.0811	0.01393
-35.6156	0.00336		-35.0451	0.02441		-35.6156	0.00918		-30.961	0.01374
-35.5455	0.00339		-34.9249	0.02411		-35.5455	0.00932		-30.8408	0.01355
-35.4755	0.00343		-34.8048	0.02382		-35.4755	0.00947		-30.7207	0.01337
-35.4054	0.00347		-34.6847	0.02354		-35.4054	0.00961		-30.6006	0.0132
-35.3353	0.00351		-34.5646	0.02326		-35.3353	0.00976		-30.4805	0.01302
-35.2653	0.00355		-34.4444	0.02299		-35.2653	0.00991		-30.3604	0.01285
-35.1952	0.00359		-34.3243	0.02272		-35.1952	0.01006		-30.2402	0.01268
-35.1251	0.00363		-34.2042	0.02245		-35.1251	0.01022		-30.1201	0.01251
-35.0551	0.00367		-34.0841	0.02219		-35.0551	0.01037		-30	0.01235
-35	0.00371		-33.964	0.02193		-35	0.0105		-29.8799	0.01219
-34.985	0.00372		-33.8438	0.02168		-34.985	0.01053		-29.7598	0.01203
-34.9149	0.00376		-33.7237	0.02144		-34.9149	0.01069		-29.6396	0.01188
-34.8448	0.0038		-33.6036	0.02119		-34.8448	0.01086		-29.5195	0.01172
-34.7748	0.00385		-33.4835	0.02096		-34.7748	0.01103		-29.3994	0.01157
-34.7047	0.0039		-33.3634	0.02072		-34.7047	0.0112		-29.2793	0.01143
-34.6346	0.00394		-33.2432	0.02049		-34.6346	0.01137		-29.1592	0.01128
-34.5646	0.00399		-33.1231	0.02027		-34.5646	0.01155		-29.039	0.01114
-34.4945	0.00404		-33.003	0.02004		-34.4945	0.01172		-28.9189	0.011
-34.4244	0.00409		-32.8829	0.01983		-34.4244	0.01191		-28.7988	0.01086
-34.3543	0.00414		-32.7628	0.01961		-34.3543	0.01209		-28.6787	0.01072
-34.2843	0.00419		-32.6426	0.0194		-34.2843	0.01228		-28.5586	0.01059
-34.2142	0.00424		-32.5225	0.01919		-34.2142	0.01247		-28.4384	0.01046
-34.1441	0.0043		-32.4024	0.01899		-34.1441	0.01266		-28.3183	0.01033
-34.0741	0.00435		-32.2823	0.01879		-34.0741	0.01286		-28.1982	0.01021
-34.004	0.0044		-32.1622	0.0186		-34.004	0.01306		-28.0781	0.01008
-33.9339	0.00446		-32.042	0.0184		-33.9339	0.01326		-27.958	0.00996
-33.8639	0.00452		-31.9219	0.01822		-33.8639	0.01347		-27.8378	0.00984
-33.7938	0.00458		-31.8018	0.01803		-33.7938	0.01367		-27.7177	0.00972
-33.7237	0.00464		-31.6817	0.01785		-33.7237	0.01389		-27.5976	0.0096
-33.6536	0.0047		-31.5616	0.01767		-33.6536	0.0141		-27.4775	0.00949
-33.5836	0.00476		-31.4414	0.01749		-33.5836	0.01432		-27.3574	0.00938
-33.5135	0.00482		-31.3213	0.01732		-33.5135	0.01455		-27.2372	0.00927
-33.4434	0.00488		-31.2012	0.01715		-33.4434	0.01477		-27.1171	0.00916
-33.3734	0.00495		-31.0811	0.01698		-33.3734	0.015		-26.997	0.00905
-33.3033	0.00501		-30.961	0.01682		-33.3033	0.01524		-26.8769	0.00895
-33.2332	0.00508		-30.8408	0.01666		-33.2332	0.01547		-26.7568	0.00885
-33.1632	0.00515		-30.7207	0.0165		-33.1632	0.01572		-26.6366	0.00874
-33.0931	0.00522		-30.6006	0.01635		-33.0931	0.01596		-26.5165	0.00864
-33.023	0.00529		-30.4805	0.01619		-33.023	0.01621		-26.3964	0.00855
-32.953	0.00536		-30.3604	0.01604		-32.953	0.01646		-26.2763	0.00845
-32.8829	0.00544		-30.2402	0.0159		-32.8829	0.01672		-26.1562	0.00836
-32.8128	0.00551		-30.1201	0.01575		-32.8128	0.01698		-26.036	0.00826
-32.7427	0.00559		-30	0.01561		-32.7427	0.01725		-25.9159	0.00817
-32.6727	0.00566		-29.8799	0.01547		-32.6727	0.01752		-25.7958	0.00808
-32.6026	0.00574		-29.7598	0.01534		-32.6026	0.01779		-25.6757	0.00799
-32.5325	0.00582		-29.6396	0.0152		-32.5325	0.01807		-25.5556	0.00791
-32.4625	0.00591		-29.5195	0.01507		-32.4625	0.01835		-25.4354	0.00782
-32.3924	0.00599		-29.3994	0.01494		-32.3924	0.01864		-25.3153	0.00774
-32.3223	0.00607		-29.2793	0.01481		-32.3223	0.01893		-25.1952	0.00766
-32.2522	0.00616		-29.1592	0.01469		-32.2522	0.01923		-25.0751	0.00758
-32.1822	0.00625		-29.039	0.01457		-32.1822	0.01953		-24.955	0.0075
-32.1121	0.00634		-28.9189	0.01444		-32.1121	0.01984		-24.8348	0.00742
-32.042	0.00643		-28.7988	0.01433		-32.042	0.02015		-24.7147	0.00734
-31.972	0.00652		-28.6787	0.01421		-31.972	0.02046		-24.5946	0.00727
-31.9019	0.00662		-28.5586	0.0141		-31.9019	0.02078		-24.4745	0.00719
-31.8318	0.00671		-28.4384	0.01398		-31.8318	0.02111		-24.3544	0.00712
-31.7618	0.00681		-28.3183	0.01387		-31.7618	0.02144		-24.2342	0.00705
-31.6917	0.00691		-28.1982	0.01377		-31.6917	0.02178		-24.1141	0.00698
-31.6216	0.00701		-28.0781	0.01366		-31.6216	0.02212		-23.994	0.00691
-31.5515	0.00711		-27.958	0.01356		-31.5515	0.02247		-23.8739	0.00684
-31.4815	0.00722		-27.8378	0.01345		-31.4815	0.02282		-23.7538	0.00677
-31.4114	0.00732		-27.7177	0.01335		-31.4114	0.02318		-23.6336	0.00671
-31.3413	0.00743		-27.5976	0.01325		-31.3413	0.02354		-23.5135	0.00664
-31.2713	0.00754		-27.4775	0.01316		-31.2713	0.02391		-23.3934	0.00658
-31.2012	0.00766		-27.3574	0.01306		-31.2012	0.02428		-23.2733	0.00652
-31.1311	0.00777		-27.2372	0.01297		-31.1311	0.02466		-23.1532	0.00645
-31.0611	0.00789		-27.1171	0.01288		-31.0611	0.02505		-23.033	0.00639
-30.991	0.00801		-26.997	0.01279		-30.991	0.02544		-22.9129	0.00634
-30.9209	0.00813		-26.8769	0.0127		-30.9209	0.02584		-22.7928	0.00628
-30.8509	0.00825		-26.7568	0.01261		-30.8509	0.02625		-22.6727	0.00622
-30.7808	0.00838		-26.6366	0.01252		-30.7808	0.02666		-22.5526	0.00616
-30.7107	0.0085		-26.5165	0.01244		-30.7107	0.02708		-22.4324	0.00611
-30.6406	0.00863		-26.3964	0.01236		-30.6406	0.0275		-22.3123	0.00605
-30.5706	0.00877		-26.2763	0.01228		-30.5706	0.02793		-22.1922	0.006
-30.5005	0.0089		-26.1562	0.0122		-30.5005	0.02837		-22.0721	0.00595
-30.4304	0.00904		-26.036	0.01212		-30.4304	0.02882		-21.952	0.0059
-30.3604	0.00918		-25.9159	0.01204		-30.3604	0.02927		-21.8318	0.00585
-30.2903	0.00932		-25.7958	0.01197		-30.2903	0.02973		-21.7117	0.0058
-30.2202	0.00946		-25.6757	0.01189		-30.2202	0.03019		-21.5916	0.00575
-30.1502	0.00961		-25.5556	0.01182		-30.1502	0.03067		-21.4715	0.0057
-30.0801	0.00976		-25.4354	0.01175		-30.0801	0.03115		-21.3514	0.00565
-30.01	0.00991		-25.3153	0.01168		-30.01	0.03163		-21.2312	0.0056
-30	0.00994		-25.1952	0.01161		-30	0.0317		-21.1111	0.00556
-29.9399	0.01007		-25.0751	0.01154		-29.9399	0.03213		-20.991	0.00551
-29.8699	0.01023		-24.955	0.01148		-29.8699	0.03263		-20.8709	0.00547
-29.7998	0.01039		-24.8348	0.01141		-29.7998	0.03314		-20.7508	0.00543
-29.7297	0.01055		-24.7147	0.01135		-29.7297	0.03366		-20.6306	0.00538
-29.6597	0.01072		-24.5946	0.01129		-29.6597	0.03419		-20.5105	0.00534
-29.5896	0.01089		-24.4745	0.01122		-29.5896	0.03472		-20.3904	0.0053
-29.5195	0.01106		-24.3544	0.01116		-29.5195	0.03526		-20.2703	0.00526
-29.4494	0.01123		-24.2342	0.0111		-29.4494	0.03582		-20.1502	0.00522
-29.3794	0.01141		-24.1141	0.01104		-29.3794	0.03638		-20.03	0.00518
-29.3093	0.0116		-23.994	0.01099		-29.3093	0.03694		-20	0.00517
-29.2392	0.01178		-23.8739	0.01093		-29.2392	0.03752		-19.9099	0.00514
-29.1692	0.01197		-23.7538	0.01088		-29.1692	0.03811		-19.7898	0.0051
-29.0991	0.01216		-23.6336	0.01082		-29.0991	0.0387		-19.6697	0.00507
-29.029	0.01236		-23.5135	0.01077		-29.029	0.0393		-19.5495	0.00503
-28.959	0.01255		-23.3934	0.01072		-28.959	0.03992		-19.4294	0.00499
-28.8889	0.01276		-23.2733	0.01066		-28.8889	0.04054		-19.3093	0.00496
-28.8188	0.01296		-23.1532	0.01061		-28.8188	0.04117		-19.1892	0.00492
-28.7488	0.01317		-23.033	0.01056		-28.7488	0.04181		-19.0691	0.00489
-28.6787	0.01338		-22.9129	0.01052		-28.6787	0.04246		-18.9489	0.00486
-28.6086	0.0136		-22.7928	0.01047		-28.6787	0.04349		-18.8288	0.00482
-28.5385	0.01382		-22.6727	0.01042		-28.5586	0.04268		-18.7087	0.00479
-28.4685	0.01405		-22.5526	0.01037		-28.4384	0.04188		-18.5886	0.00476
-28.3984	0.01428		-22.4324	0.01033		-28.3183	0.04109		-18.4685	0.00473
-28.3283	0.01451		-22.3123	0.01029		-28.1982	0.04032		-18.3483	0.0047
-28.2583	0.01474		-22.1922	0.01024		-28.0781	0.03957		-18.2282	0.00467
-28.1882	0.01499		-22.0721	0.0102		-27.958	0.03883		-18.1081	0.00464
-28.1181	0.01523		-21.952	0.01016		-27.8378	0.0381		-17.988	0.00461
-28.048	0.01548		-21.8318	0.01012		-27.7177	0.03739		-17.8679	0.00458
-27.978	0.01573		-21.7117	0.01007		-27.5976	0.03669		-17.7477	0.00455
-27.9079	0.01599		-21.5916	0.01003		-27.4775	0.036		-17.6276	0.00452
-27.8378	0.01626		-21.4715	0.01		-27.3574	0.03532		-17.5075	0.0045
-27.7678	0.01652		-21.3514	0.00996		-27.2372	0.03466		-17.3874	0.00447
-27.6977	0.0168		-21.2312	0.00992		-27.1171	0.03401		-17.2673	0.00444
-27.6276	0.01707		-21.1111	0.00988		-26.997	0.03337		-17.1471	0.00442
-27.5576	0.01736		-20.991	0.00985		-26.8769	0.03275		-17.027	0.00439
-27.4875	0.01764		-20.8709	0.00981		-26.7568	0.03213		-16.9069	0.00437
-27.4174	0.01793		-20.7508	0.00978		-26.6366	0.03153		-16.7868	0.00434
-27.3473	0.01823		-20.6306	0.00974		-26.5165	0.03094		-16.6667	0.00432
-27.2773	0.01853		-20.5105	0.00971		-26.3964	0.03036		-16.5465	0.0043
-27.2072	0.01884		-20.3904	0.00967		-26.2763	0.02979		-16.4264	0.00427
-27.1371	0.01915		-20.2703	0.00964		-26.1562	0.02923		-16.3063	0.00425
-27.0671	0.01947		-20.1502	0.00961		-26.036	0.02868		-16.1862	0.00423
-26.997	0.0198		-20.03	0.00958		-25.9159	0.02815		-16.0661	0.00421
-26.9269	0.02013		-20	0.00957		-25.7958	0.02762		-15.9459	0.00418
-26.8569	0.02046		-19.9099	0.00955		-25.6757	0.0271		-15.8258	0.00416
-26.7868	0.0208		-19.7898	0.00952		-25.5556	0.0266		-15.7057	0.00414
-26.7167	0.02115		-19.6697	0.00949		-25.4354	0.0261		-15.5856	0.00412
-26.6467	0.02151		-19.5495	0.00946		-25.3153	0.02561		-15.4655	0.0041
-26.5766	0.02187		-19.4294	0.00943		-25.1952	0.02513		-15.3453	0.00408
-26.5065	0.02223		-19.3093	0.0094		-25.0751	0.02466		-15.2252	0.00406
-26.4364	0.0226		-19.1892	0.00937		-24.955	0.0242		-15.1051	0.00404
-26.3664	0.02298		-19.0691	0.00935		-24.8348	0.02375		-14.985	0.00402
-26.2963	0.02337		-18.9489	0.00932		-24.7147	0.0233		-14.8649	0.004
-26.2262	0.02376		-18.8288	0.00929		-24.5946	0.02287		-14.7447	0.00399
-26.1562	0.02416		-18.7087	0.00927		-24.4745	0.02244		-14.6246	0.00397
-26.0861	0.02456		-18.5886	0.00924		-24.3544	0.02202		-14.5045	0.00395
-26.016	0.02498		-18.4685	0.00922		-24.2342	0.02161		-14.3844	0.00393
-25.9459	0.0254		-18.3483	0.00919		-24.1141	0.02121		-14.2643	0.00392
-25.8759	0.02583		-18.2282	0.00917		-23.994	0.02081		-14.1441	0.0039
-25.8058	0.02626		-18.1081	0.00914		-23.8739	0.02043		-14.024	0.00388
-25.7357	0.0267		-17.988	0.00912		-23.7538	0.02005		-13.9039	0.00387
-25.6657	0.02715		-17.8679	0.0091		-23.6336	0.01967		-13.7838	0.00385
-25.5956	0.02761		-17.7477	0.00908		-23.5135	0.01931		-13.6637	0.00384
-25.5255	0.02807		-17.6276	0.00906		-23.3934	0.01895		-13.5435	0.00382
-25.4555	0.02855		-17.5075	0.00903		-23.2733	0.0186		-13.4234	0.0038
-25.3854	0.02903		-17.3874	0.00901		-23.1532	0.01825		-13.3033	0.00379
-25.3153	0.02952		-17.2673	0.00899		-23.033	0.01792		-13.1832	0.00378
-25.2452	0.03002		-17.1471	0.00897		-22.9129	0.01759		-13.0631	0.00376
-25.1752	0.03052		-17.027	0.00895		-22.7928	0.01726		-12.9429	0.00375
-25.1051	0.03104		-16.9069	0.00893		-22.6727	0.01694		-12.8228	0.00373
-25.035	0.03156		-16.7868	0.00891		-22.5526	0.01663		-12.7027	0.00372
-25	0.03183		-16.6667	0.00889		-22.4324	0.01632		-12.5826	0.00371
-24.965	0.0321		-16.5465	0.00888		-22.3123	0.01602		-12.4625	0.00369
-24.8949	0.03264		-16.4264	0.00886		-22.1922	0.01573		-12.3423	0.00368
-24.8248	0.03319		-16.3063	0.00884		-22.0721	0.01544		-12.2222	0.00367
-24.7548	0.03375		-16.1862	0.00882		-21.952	0.01515		-12.1021	0.00366
-24.6847	0.03432		-16.0661	0.0088		-21.8318	0.01488		-11.982	0.00364
-24.6146	0.0349		-15.9459	0.00879		-21.7117	0.0146		-11.8619	0.00363
-24.5445	0.03549		-15.8258	0.00877		-21.5916	0.01434		-11.7417	0.00362
-24.4745	0.03609		-15.7057	0.00875		-21.4715	0.01408		-11.6216	0.00361
-24.4044	0.0367		-15.5856	0.00874		-21.3514	0.01382		-11.5015	0.0036
-24.3343	0.03732		-15.4655	0.00872		-21.2312	0.01357		-11.3814	0.00358
-24.2643	0.03795		-15.3453	0.00871		-21.1111	0.01332		-11.2613	0.00357
-24.1942	0.0386		-15.2252	0.00869		-20.991	0.01308		-11.1411	0.00356
-24.1241	0.03925		-15.1051	0.00868		-20.8709	0.01284		-11.021	0.00355
-23.994	0.03909		-14.985	0.00866		-20.7508	0.01261		-10.9009	0.00354
-23.8739	0.0384		-14.8649	0.00865		-20.6306	0.01238		-10.7808	0.00353
-23.7538	0.03771		-14.7447	0.00863		-20.5105	0.01216		-10.6607	0.00352
-23.6336	0.03704		-14.6246	0.00862		-20.3904	0.01194		-10.5405	0.00351
-23.5135	0.03637		-14.5045	0.00861		-20.2703	0.01172		-10.4204	0.0035
-23.3934	0.03572		-14.3844	0.00859		-20.1502	0.01151		-10.3003	0.00349
-23.2733	0.03508		-14.2643	0.00858		-20.03	0.0113		-10.1802	0.00348
-23.1532	0.03445		-14.1441	0.00857		-20	0.01125		-10.0601	0.00347
-23.033	0.03383		-14.024	0.00856		-19.9099	0.0111		-10	0.00347
-22.9129	0.03322		-13.9039	0.00854		-19.7898	0.0109		-9.93994	0.00346
-22.7928	0.03262		-13.7838	0.00853		-19.6697	0.01071		-9.81982	0.00346
-22.6727	0.03203		-13.6637	0.00852		-19.5495	0.01052		-9.6997	0.00345
-22.5526	0.03145		-13.5435	0.00851		-19.4294	0.01033		-9.57958	0.00344
-22.4324	0.03088		-13.4234	0.0085		-19.3093	0.01015		-9.45946	0.00343
-22.3123	0.03032		-13.3033	0.00848		-19.1892	0.00997		-9.33934	0.00342
-22.1922	0.02977		-13.1832	0.00847		-19.0691	0.00979		-9.21922	0.00341
-22.0721	0.02923		-13.0631	0.00846		-18.9489	0.00962		-9.0991	0.0034
-21.952	0.0287		-12.9429	0.00845		-18.8288	0.00945		-8.97898	0.0034
-21.8318	0.02818		-12.8228	0.00844		-18.7087	0.00928		-8.85886	0.00339
-21.7117	0.02766		-12.7027	0.00843		-18.5886	0.00912		-8.73874	0.00338
-21.5916	0.02716		-12.5826	0.00842		-18.4685	0.00896		-8.61862	0.00337
-21.4715	0.02666		-12.4625	0.00841		-18.3483	0.0088		-8.4985	0.00337
-21.3514	0.02618		-12.3423	0.0084		-18.2282	0.00865		-8.37838	0.00336
-21.2312	0.0257		-12.2222	0.00839		-18.1081	0.0085		-8.25826	0.00335
-21.1111	0.02523		-12.1021	0.00838		-17.988	0.00835		-8.13814	0.00335
-20.991	0.02476		-11.982	0.00837		-17.8679	0.00821		-8.01802	0.00334
-20.8709	0.02431		-11.8619	0.00836		-17.7477	0.00806		-7.8979	0.00333
-20.7508	0.02386		-11.7417	0.00835		-17.6276	0.00792		-7.77778	0.00332
-20.6306	0.02342		-11.6216	0.00835		-17.5075	0.00779		-7.65766	0.00332
-20.5105	0.02299		-11.5015	0.00834		-17.3874	0.00765		-7.53754	0.00331
-20.3904	0.02257		-11.3814	0.00833		-17.2673	0.00752		-7.41742	0.00331
-20.2703	0.02215		-11.2613	0.00832		-17.1471	0.0074		-7.2973	0.0033
-20.1502	0.02174		-11.1411	0.00831		-17.027	0.00727		-7.17718	0.00329
-20.03	0.02134		-11.021	0.0083		-16.9069	0.00715		-7.05706	0.00329
-20	0.02124		-10.9009	0.0083		-16.7868	0.00703		-6.93694	0.00328
-19.9099	0.02094		-10.7808	0.00829		-16.6667	0.00691		-6.81682	0.00328
-19.7898	0.02055		-10.6607	0.00828		-16.5465	0.00679		-6.6967	0.00327
-19.6697	0.02017		-10.5405	0.00827		-16.4264	0.00668		-6.57658	0.00326
-19.5495	0.01979		-10.4204	0.00827		-16.3063	0.00657		-6.45646	0.00326
-19.4294	0.01942		-10.3003	0.00826		-16.1862	0.00646		-6.33634	0.00325
-19.3093	0.01906		-10.1802	0.00825		-16.0661	0.00635		-6.21622	0.00325
-19.1892	0.01871		-10.0601	0.00824		-15.9459	0.00624		-6.0961	0.00324
-19.0691	0.01836		-10	0.00824		-15.8258	0.00614		-5.97598	0.00324
-18.9489	0.01801		-9.93994	0.00824		-15.7057	0.00604		-5.85586	0.00323
-18.8288	0.01767		-9.81982	0.00823		-15.5856	0.00594		-5.73574	0.00323
-18.7087	0.01734		-9.6997	0.00822		-15.4655	0.00584		-5.61562	0.00322
-18.5886	0.01702		-9.57958	0.00822		-15.3453	0.00575		-5.4955	0.00322
-18.4685	0.0167		-9.45946	0.00821		-15.2252	0.00566		-5.37538	0.00321
-18.3483	0.01638		-9.33934	0.00821		-15.1051	0.00557		-5.25526	0.00321
-18.2282	0.01607		-9.21922	0.0082		-14.985	0.00548		-5.13514	0.0032
-18.1081	0.01577		-9.0991	0.00819		-14.8649	0.00539		-5.01502	0.0032
-17.988	0.01547		-8.97898	0.00819		-14.7447	0.0053		-4.89489	0.0032
-17.8679	0.01518		-8.85886	0.00818		-14.6246	0.00522		-4.77477	0.00319
-17.7477	0.01489		-8.73874	0.00818		-14.5045	0.00513		-4.65465	0.00319
-17.6276	0.01461		-8.61862	0.00817		-14.3844	0.00505		-4.53453	0.00318
-17.5075	0.01433		-8.4985	0.00817		-14.2643	0.00497		-4.41441	0.00318
-17.3874	0.01405		-8.37838	0.00816		-14.1441	0.0049		-4.29429	0.00317
-17.2673	0.01379		-8.25826	0.00815		-14.024	0.00482		-4.17417	0.00317
-17.1471	0.01352		-8.13814	0.00815		-13.9039	0.00475		-4.05405	0.00317
-17.027	0.01326		-8.01802	0.00814		-13.7838	0.00467		-3.93393	0.00316
-16.9069	0.01301		-7.8979	0.00814		-13.6637	0.0046		-3.81381	0.00316
-16.7868	0.01276		-7.77778	0.00813		-13.5435	0.00453		-3.69369	0.00316
-16.6667	0.01251		-7.65766	0.00813		-13.4234	0.00446		-3.57357	0.00315
-16.5465	0.01227		-7.53754	0.00813		-13.3033	0.00439		-3.45345	0.00315
-16.4264	0.01203		-7.41742	0.00812		-13.1832	0.00433		-3.33333	0.00314
-16.3063	0.0118		-7.2973	0.00812		-13.0631	0.00426		-3.21321	0.00314
-16.1862	0.01157		-7.17718	0.00811		-12.9429	0.0042		-3.09309	0.00314
-16.0661	0.01135		-7.05706	0.00811		-12.8228	0.00414		-2.97297	0.00313
-15.9459	0.01113		-6.93694	0.0081		-12.7027	0.00408		-2.85285	0.00313
-15.8258	0.01091		-6.81682	0.0081		-12.5826	0.00402		-2.73273	0.00313
-15.7057	0.0107		-6.6967	0.00809		-12.4625	0.00396		-2.61261	0.00312
-15.5856	0.01049		-6.57658	0.00809		-12.3423	0.0039		-2.49249	0.00312
-15.4655	0.01028		-6.45646	0.00809		-12.2222	0.00384		-2.37237	0.00312
-15.3453	0.01008		-6.33634	0.00808		-12.1021	0.00379		-2.25225	0.00312
-15.2252	0.00988		-6.21622	0.00808		-11.982	0.00373		-2.13213	0.00311
-15.1051	0.00969		-6.0961	0.00808		-11.8619	0.00368		-2.01201	0.00311
-14.985	0.0095		-5.97598	0.00807		-11.7417	0.00363		-1.89189	0.00311
-14.8649	0.00931		-5.85586	0.00807		-11.6216	0.00358		-1.77177	0.0031
-14.7447	0.00913		-5.73574	0.00806		-11.5015	0.00353		-1.65165	0.0031
-14.6246	0.00894		-5.61562	0.00806		-11.3814	0.00348		-1.53153	0.0031
-14.5045	0.00877		-5.4955	0.00806		-11.2613	0.00343		-1.41141	0.0031
-14.3844	0.00859		-5.37538	0.00805		-11.1411	0.00338		-1.29129	0.00309
-14.2643	0.00842		-5.25526	0.00805		-11.021	0.00334		-1.17117	0.00309
-14.1441	0.00825		-5.13514	0.00805		-10.9009	0.00329		-1.05105	0.00309
-14.024	0.00809		-5.01502	0.00804		-10.7808	0.00325		-0.93093	0.00309
-13.9039	0.00792		-4.89489	0.00804		-10.6607	0.0032		-0.81081	0.00308
-13.7838	0.00776		-4.77477	0.00804		-10.5405	0.00316		-0.69069	0.00308
-13.6637	0.00761		-4.65465	0.00803		-10.4204	0.00312		-0.57057	0.00308
-13.5435	0.00745		-4.53453	0.00803		-10.3003	0.00308		-0.45045	0.00308
-13.4234	0.0073		-4.41441	0.00803		-10.1802	0.00304		-0.33033	0.00307
-13.3033	0.00715		-4.29429	0.00803		-10.0601	0.003		-0.21021	0.00307
-13.1832	0.00701		-4.17417	0.00802		-10	0.00298		-0.09009	0.00307
-13.0631	0.00686		-4.05405	0.00802		-9.93994	0.00296		0	0.00307
-12.9429	0.00672		-3.93393	0.00802		-9.81982	0.00292		0.03003	0.00307
-12.8228	0.00658		-3.81381	0.00801		-9.6997	0.00289		0.15015	0.00307
-12.7027	0.00645		-3.69369	0.00801		-9.57958	0.00285		0.27027	0.00306
-12.5826	0.00631		-3.57357	0.00801		-9.45946	0.00281		0.39039	0.00306
-12.4625	0.00618		-3.45345	0.00801		-9.33934	0.00278		0.51051	0.00306
-12.3423	0.00605		-3.33333	0.008		-9.21922	0.00275		0.63063	0.00306
-12.2222	0.00593		-3.21321	0.008		-9.0991	0.00271		0.75075	0.00306
-12.1021	0.0058		-3.09309	0.008		-8.97898	0.00268		0.87087	0.00305
-11.982	0.00568		-2.97297	0.008		-8.85886	0.00265		0.99099	0.00305
-11.8619	0.00556		-2.85285	0.008		-8.73874	0.00262		1.11111	0.00305
-11.7417	0.00544		-2.73273	0.00799		-8.61862	0.00258		1.23123	0.00305
-11.6216	0.00533		-2.61261	0.00799		-8.4985	0.00255		1.35135	0.00305
-11.5015	0.00522		-2.49249	0.00799		-8.37838	0.00252		1.47147	0.00304
-11.3814	0.0051		-2.37237	0.00799		-8.25826	0.0025		1.59159	0.00304
-11.2613	0.00499		-2.25225	0.00798		-8.13814	0.00247		1.71171	0.00304
-11.1411	0.00489		-2.13213	0.00798		-8.01802	0.00244		1.83183	0.00304
-11.021	0.00478		-2.01201	0.00798		-7.8979	0.00241		1.95195	0.00304
-10.9009	0.00468		-1.89189	0.00798		-7.77778	0.00239		2.07207	0.00304
-10.7808	0.00458		-1.77177	0.00798		-7.65766	0.00236		2.19219	0.00303
-10.6607	0.00448		-1.65165	0.00797		-7.53754	0.00233		2.31231	0.00303
-10.5405	0.00438		-1.53153	0.00797		-7.41742	0.00231		2.43243	0.00303
-10.4204	0.00428		-1.41141	0.00797		-7.2973	0.00228		2.55255	0.00303
-10.3003	0.00419		-1.29129	0.00797		-7.17718	0.00226		2.67267	0.00303
-10.1802	0.00409		-1.17117	0.00797		-7.05706	0.00224		2.79279	0.00303
-10.0601	0.004		-1.05105	0.00797		-6.93694	0.00221		2.91291	0.00303
-10	0.00396		-0.93093	0.00796		-6.81682	0.00219		3.03303	0.00302
-9.93994	0.00391		-0.81081	0.00796		-6.6967	0.00217		3.15315	0.00302
-9.81982	0.00383		-0.69069	0.00796		-6.57658	0.00215		3.27327	0.00302
-9.6997	0.00374		-0.57057	0.00796		-6.45646	0.00212		3.39339	0.00302
-9.57958	0.00365		-0.45045	0.00796		-6.33634	0.0021		3.51351	0.00302
-9.45946	0.00357		-0.33033	0.00796		-6.21622	0.00208		3.63363	0.00302
-9.33934	0.00349		-0.21021	0.00795		-6.0961	0.00206		3.75375	0.00302
-9.21922	0.00341		-0.09009	0.00795		-5.97598	0.00204		3.87387	0.00302
-9.0991	0.00333		0	0.00795		-5.85586	0.00202		3.99399	0.00301
-8.97898	0.00325		0.03003	0.00795		-5.73574	0.002		4.11411	0.00301
-8.85886	0.00318		0.15015	0.00795		-5.61562	0.00198		4.23423	0.00301
-8.73874	0.0031		0.27027	0.00795		-5.4955	0.00197		4.35435	0.00301
-8.61862	0.00303		0.39039	0.00795		-5.37538	0.00195		4.47447	0.00301
-8.4985	0.00296		0.51051	0.00794		-5.25526	0.00193		4.59459	0.00301
-8.37838	0.00289		0.63063	0.00794		-5.13514	0.00191		4.71471	0.00301
-8.25826	0.00282		0.75075	0.00794		-5.01502	0.0019		4.83483	0.00301
-8.13814	0.00275		0.87087	0.00794		-4.89489	0.00188		4.95495	0.003
-8.01802	0.00268		0.99099	0.00794		-4.77477	0.00186		5.07508	0.003
-7.8979	0.00262		1.11111	0.00794		-4.65465	0.00185		5.1952	0.003
-7.77778	0.00255		1.23123	0.00794		-4.53453	0.00183		5.31532	0.003
-7.65766	0.00249		1.35135	0.00794		-4.41441	0.00182		5.43544	0.003
-7.53754	0.00242		1.47147	0.00793		-4.29429	0.0018		5.55556	0.003
-7.41742	0.00236		1.59159	0.00793		-4.17417	0.00179		5.67568	0.003
-7.2973	0.0023		1.71171	0.00793		-4.05405	0.00177		5.7958	0.003
-7.17718	0.00224		1.83183	0.00793		-3.93393	0.00176		5.91592	0.003
-7.05706	0.00219		1.95195	0.00793		-3.81381	0.00175		6.03604	0.003
-6.93694	0.00213		2.07207	0.00793		-3.69369	0.00173		6.15616	0.003
-6.81682	0.00207		2.19219	0.00793		-3.57357	0.00172		6.27628	0.00299
-6.6967	0.00202		2.31231	0.00793		-3.45345	0.00171		6.3964	0.00299
-6.57658	0.00196		2.43243	0.00793		-3.33333	0.00169		6.51652	0.00299
-6.45646	0.00191		2.55255	0.00792		-3.21321	0.00168		6.63664	0.00299
-6.33634	0.00186		2.67267	0.00792		-3.09309	0.00167		6.75676	0.00299
-6.21622	0.00181		2.79279	0.00792		-2.97297	0.00166		6.87688	0.00299
-6.0961	0.00176		2.91291	0.00792		-2.85285	0.00165		6.997	0.00299
-5.97598	0.00171		3.03303	0.00792		-2.73273	0.00163		7.11712	0.00299
-5.85586	0.00166		3.15315	0.00792		-2.61261	0.00162		7.23724	0.00299
-5.73574	0.00161		3.27327	0.00792		-2.49249	0.00161		7.35736	0.00299
-5.61562	0.00157		3.39339	0.00792		-2.37237	0.0016		7.47748	0.00299
-5.4955	0.00152		3.51351	0.00792		-2.25225	0.00159		7.5976	0.00299
-5.37538	0.00148		3.63363	0.00792		-2.13213	0.00158		7.71772	0.00299
-5.25526	0.00143		3.75375	0.00792		-2.01201	0.00157		7.83784	0.00298
-5.13514	0.00139		3.87387	0.00791		-1.89189	0.00156		7.95796	0.00298
-5.01502	0.00135		3.99399	0.00791		-1.77177	0.00155		8.07808	0.00298
-4.89489	0.00131		4.11411	0.00791		-1.65165	0.00154		8.1982	0.00298
-4.77477	0.00126		4.23423	0.00791		-1.53153	0.00153		8.31832	0.00298
-4.65465	0.00122		4.35435	0.00791		-1.41141	0.00152		8.43844	0.00298
-4.53453	0.00118		4.47447	0.00791		-1.29129	0.00151		8.55856	0.00298
-4.41441	0.00115		4.59459	0.00791		-1.17117	0.0015		8.67868	0.00298
-4.29429	0.00111		4.71471	0.00791		-1.05105	0.0015		8.7988	0.00298
-4.17417	0.00107		4.83483	0.00791		-0.93093	0.00149		10	0.00297
-4.05405	0.00103		4.95495	0.00791		-0.81081	0.00148
-3.93393	0.000997651		5.07508	0.00791		-0.69069	0.00147
-3.81381	0.000962238		5.1952	0.00791		-0.57057	0.00146
-3.69369	0.000927465		5.31532	0.00791		-0.45045	0.00145
-3.57357	0.000893321		5.43544	0.00791		-0.33033	0.00145
-3.45345	0.000859795		5.55556	0.0079		-0.21021	0.00144
-3.33333	0.000826876		5.67568	0.0079		-0.09009	0.00143
-3.21321	0.000794551		5.7958	0.0079		0	0.00143
-3.09309	0.000762812		5.91592	0.0079		0.03003	0.00142
-2.97297	0.000731647		6.03604	0.0079		0.15015	0.00142
-2.85285	0.000701046		6.15616	0.0079		0.27027	0.00141
-2.73273	0.000670998		6.27628	0.0079		0.39039	0.0014
-2.61261	0.000641494		6.3964	0.0079		0.51051	0.0014
-2.49249	0.000612524		6.51652	0.0079		0.63063	0.00139
-2.37237	0.000584079		6.63664	0.0079		0.75075	0.00138
-2.25225	0.000556148		6.75676	0.0079		0.87087	0.00138
-2.13213	0.000528723		6.87688	0.0079		0.99099	0.00137
-2.01201	0.000501794		6.997	0.0079		1.11111	0.00137
-1.89189	0.000475353		7.11712	0.0079		1.23123	0.00136
-1.77177	0.00044939		7.23724	0.0079		1.35135	0.00135
-1.65165	0.000423898		7.35736	0.0079		1.47147	0.00135
-1.53153	0.000398867		7.47748	0.0079		1.59159	0.00134
-1.41141	0.000374289		7.5976	0.0079		1.71171	0.00134
-1.29129	0.000350156		7.71772	0.0079		1.83183	0.00133
-1.17117	0.00032646		7.83784	0.00789		1.95195	0.00133
-1.05105	0.000303194		7.95796	0.00789		2.07207	0.00132
-0.93093	0.000280348		8.07808	0.00789		2.19219	0.00132
-0.81081	0.000257917		8.1982	0.00789		2.31231	0.00131
-0.69069	0.000235892		8.31832	0.00789		2.43243	0.00131
-0.57057	0.000214265		8.43844	0.00789		2.55255	0.0013
-0.45045	0.00019303		8.55856	0.00789		2.67267	0.0013
-0.33033	0.00017218		8.67868	0.00789		2.79279	0.00129
-0.21021	0.000151708		8.7988	0.00789		2.91291	0.00129
-0.09009	0.000131606		10	0.00789		3.03303	0.00128
0	0.00011677					3.15315	0.00128
0.03003	0.000111869					3.27327	0.00128
0.15015	9.24893e-05					3.39339	0.00127
0.27027	7.34606e-05					3.51351	0.00127
0.39039	5.47767e-05					3.63363	0.00126
0.51051	3.64313e-05					3.75375	0.00126
0.63063	1.84183e-05					3.87387	0.00126
0.75075	7.31742e-07					3.99399	0.00125
0.87087	-1.66344e-05					4.11411	0.00125
0.99099	-3.36858e-05					4.23423	0.00125
1.11111	-5.04282e-05					4.35435	0.00124
1.23123	-6.68671e-05					4.47447	0.00124
1.35135	-8.30082e-05					4.59459	0.00124
1.47147	-9.88567e-05					4.71471	0.00123
1.59159	-0.000114418					4.83483	0.00123
1.71171	-0.000129697					4.95495	0.00123
1.83183	-0.0001447					5.07508	0.00122
1.95195	-0.00015943					5.1952	0.00122
2.07207	-0.000173893					5.31532	0.00122
2.19219	-0.000188094					5.43544	0.00121
2.31231	-0.000202038					5.55556	0.00121
2.43243	-0.000215729					5.67568	0.00121
2.55255	-0.000229172					5.7958	0.00121
2.67267	-0.000242371					5.91592	0.0012
2.79279	-0.000255331					6.03604	0.0012
2.91291	-0.000268055					6.15616	0.0012
3.03303	-0.00028055					6.27628	0.00119
3.15315	-0.000292817					6.3964	0.00119
3.27327	-0.000304862					6.51652	0.00119
3.39339	-0.000316689					6.63664	0.00119
3.51351	-0.000328301					6.75676	0.00119
3.63363	-0.000339703					6.87688	0.00118
3.75375	-0.000350898					6.997	0.00118
3.87387	-0.00036189					7.11712	0.00118
3.99399	-0.000372683					7.23724	0.00118
4.11411	-0.00038328					7.35736	0.00117
4.23423	-0.000393684					7.47748	0.00117
4.35435	-0.0004039					7.5976	0.00117
4.47447	-0.000413931					7.71772	0.00117
4.59459	-0.00042378					7.83784	0.00117
4.71471	-0.00043345					7.95796	0.00116
4.83483	-0.000442945					8.07808	0.00116
4.95495	-0.000452268					8.1982	0.00116
5.07508	-0.000461421					8.31832	0.00116
5.1952	-0.000470409					8.43844	0.00116
5.31532	-0.000479233					8.55856	0.00116
5.43544	-0.000487898					8.67868	0.00115
5.55556	-0.000496405					8.7988	0.00115
5.67568	-0.000504758					8.91892	0.00115
5.7958	-0.00051296					9.03904	0.00115
5.91592	-0.000521012					9.15916	0.00115
6.03604	-0.000528919					9.27928	0.00115
6.15616	-0.000536682					9.3994	0.00114
6.27628	-0.000544305					9.51952	0.00114
6.3964	-0.000551789					9.63964	0.00114
6.51652	-0.000559137					9.75976	0.00114
6.63664	-0.000566352					9.87988	0.00114
6.75676	-0.000573436					10	0.00114
6.87688	-0.000580392
6.997	-0.000587221
7.11712	-0.000593927
7.23724	-0.000600511
7.35736	-0.000606975
7.47748	-0.000613322
7.5976	-0.000619554
7.71772	-0.000625673
7.83784	-0.000631681
7.95796	-0.00063758
8.07808	-0.000643372
8.1982	-0.000649058
8.31832	-0.000654642
8.43844	-0.000660124
8.55856	-0.000665507
8.67868	-0.000670792
8.7988	-0.000675981
8.91892	-0.000681077
9.03904	-0.000686079
9.15916	-0.000690991
9.27928	-0.000695814
9.3994	-0.000700549
9.51952	-0.000705198
9.63964	-0.000709763
9.75976	-0.000714245
9.87988	-0.000718646
10	-0.000722967

## Sheet: Activation kinetics
Vm	Tau (ms)			Wild type -SSTR							Vm	Tau (ms)			S218L -SSTR							Vm	Tau (ms)			Wild type +SSTR							Vm	Tau (ms)			S218L +SSTR
-10	3.9282	4.22836	4.33734	3.43664	3.72074	3.85688	3.28846	3.26838	3.5906		-10	1.91122	1.73201	1.30784	1.5368	1.96465	1.22067	0.94346	1.33754	1.53644		-10	3.83325	3.54899	3.58434	3.07825	3.11177	3.5378	2.03437	1.93971	2.15467		-10	1.37249	1.24431	1.47827	0.86359	1.16057	1.13955	1.09797	2.07003	1.375	1.7268
-5	2.66551	3.06727	3.34573	3.01103	2.58373	2.46474	2.31325	2.75353	2.18802		-5	1.61035	1.47355	1.11749	1.33595	1.67514	1.02397	0.66302	1.23065	1.25307		-5	2.87147	2.70293	2.79262	2.14311	2.43952	2.80751	1.5554	1.46886	1.69798		-5	1.09458	1.09539	1.33016	0.71105	0.9883	0.9588	0.98514	1.76993	1.15608	1.47465
0	2.09306	2.35594	2.56636	2.49556	1.82623	2.03928	2.00003	2.03337	1.59378		0	1.3717	1.32863	1.01155	1.2569	1.39859	0.8192	0.52336	1.14504	1.18211		0	2.18072	2.00216	2.10497	1.79115	2.02323	2.27094	1.18089	1.2468	1.46058		0	0.88337	0.96176	1.18339	0.66119	0.88312	0.92879	0.82916	1.56128	0.90278	1.12012
5	1.58345	2.05321	1.88427	2.17694	1.6156	1.82078	1.50734	1.75189	1.19635		5	1.19082	1.25448	0.91713	1.1593	1.14532	0.71118	0.4103	1.07561	1.07629		5	1.75981	1.69148	1.652	1.22306	1.90355	1.36328	0.94533	1.11436	1.14813		5	0.7521	0.81799	0.96456	0.58468	0.80983	0.90536	0.71547	1.407	0.80557	0.94224
10	1.31083	1.88517	1.66426	1.8896	1.1777	1.39866	1.23141	1.39842	1.00335		10	0.95494	1.16085	0.83701	1.04535	0.83024	0.64138	0.31733	1.00969	1.14555		10	1.54584	1.68171	1.5364	1.03439	1.7379	1.25699	0.75011	0.79933	0.8634		10	0.39258	0.78497	0.84605	0.54717	0.69051	0.82443	0.64796	1.25288	0.66634	0.77362
15	1.18833	1.77718	1.31098	1.55725	1.18242	1.0971	1.07623	1.36626	0.7371		15	0.88098	1.04577	0.78279	0.9554	0.70069	0.54757	0.23582	0.95236	0.95278		15	1.32786	1.52342	1.39196	0.9678	1.59644	1.08158	0.62114	0.69739	0.82241		15	0.22993	0.74683	0.67051	0.56188	0.5597	0.80374	0.55821	1.0406	0.64752	0.68641
20	1.07565	1.68102	1.21169	1.64539	1.06723	0.94208	0.9056	1.13074	0.66803		20	0.83721	1.02754	0.74976	0.9336	0.63817	0.46424	0.21185	0.99912	0.95266		20	1.25854	1.49662	1.31236	0.83101	1.57432	1.09901	0.55379	0.68782	0.7293		20	0.16667	0.64836	0.6711	0.46925	0.52338	0.7636	0.5219	1.0176	0.61982	0.65988
25	0.97785	1.70083	1.19955	1.66725	1.02068	0.88769	0.78688	1.07688	0.6181		25	0.76695	1.02754	0.76645	0.91831	0.56072	0.41071	0.15648	0.9454	0.93266		25	1.24756	1.48711	1.2161	0.77636	1.45327	1.03247	0.43359	0.65185	0.70325		25	0.11997	0.66128	0.63112	0.4602	0.4502	0.72802	0.49744	0.96982	0.51192	0.58797
30	0.92121	1.59033	1.06621	1.51729	1.03601	0.90519	0.69481	0.98481	0.53889		30	0.73864	1.00282	0.73374	0.94716	0.49842	0.3761	0.12612	0.92861	0.92066		30	1.27631	1.57043	1.17588	0.71169	1.45101	0.97463	0.41614	0.5995	0.67934		30	0.08468	0.62481	0.62789	0.45702	0.48605	0.71298	0.48807	0.95691	0.49982	0.5811

## Sheet: Deactivation
Deactivation time constant at -40mV						Voltage dependence of Deactivation
wt -SSTR	S218L -SSTR	wt +SSTR	S218L +SSTR			wt -SSTR	S218L -SSTR	wt +SSTR	S218L +SSTR
0.30084	0.6611	0.33901	0.59271			7.0298	17.6317	14.7439	13.4708
0.39965	0.5185	0.27103	0.60979			11.5451	37.857	12.794	21.5955
0.33862	0.602	0.2604	0.77389			13.9057	21.64	15.2922	14.9558
0.38271	0.46782	0.2621	0.59318			13.946	11.4378	14.2533	24.0493
0.32682	0.47614	0.22206	0.69171			15.145	26.8209	12.3397	24.7677
0.44134	0.53739	0.28228	0.46653			10.231	33.23	16.63	19.6463
0.28165	0.48549	0.34473				16.953	27.1703	13.6954
	0.47473	0.25981					18.414	22.9508
	0.35304	0.33185						12.2616
	0.39047

## Sheet: Peak Current Density (pApF)
Peak Current density (pA/pF)
wt -SSTR	S218L -SSTR	wt +SSTR	S218L +SSTR
37.0462	14.5961	27.5598	24.8128
26.8714	14.2868	64.6658	16.8213
15.7053	7.19327	26.7146	27.8747
14.9608	13.1697	28.786	11.678
26.7977	7.19327	22.9	7.08242
23.5308	18.0711	24.8878	5.179
58.9261	11.9722	30.9836	18.4596
15.5044	19.1283	31.8493	15.6448
30.1281	9.44718	45.4379	4.10113
26.4601	13.0053	26.8609	8.58536
57.8248	22.5761	38.8092	9.37044
33.7115	14.2741	27.2289	6.11322
51.0554	8.48926	19.6622	9.07911
22.0718	9.00543	77.5593
23.82	10.8914	45.9148
	6.11228	28.9867
		63.5984

## Sheet: 2023116_standard-curve
# File Name:
# Comment:
# Operator: DEFAULT
# Barcode:
# Instrument Type: QuantStudioâ„¢ 7 System
# Block Type: 96-Well 0.1-mL Block
# Instrument Name: AGC-TheCount
# Instrument Serial Number: 278872031
# Heated Cover Serial Number: 278114047
# Block serial number: 278015170
# Run Start Date/Time: 2023-11-16 08:29:19 AM PST
# Run End Data/Time: 2023-11-16 09:06:32 AM PST
# Run Duration: 37 minutes 12 seconds
# Sample Volume: 10.0
# Cover Temperature: 105.0
# Passive Reference: ROX
# PCR Stage/Step Number: Stage 2 Step 2
# Quantification Cycle Method: CT
# Analysis Date/Time: 2024-08-17 12:08:57 PM PDT
# Software Name and Version: Design & Analysis Software v2.7.0
# Plugin Name and Version: Primary Analysis v1.8.0	Standard Curve v1.7.0
# Reduce dye signal crosstalk by algorithm: No (Default)
# Exported On: 2024-08-17 12:09:57 PM PDT
Well	Well Position	Omit	Sample	Target	Task	Reporter	Quencher	Amp Status	Amp Score	Curve Quality	Result Quality Issues	Cq	Cq Confidence	Cq Mean	Cq SD	Auto Threshold	Threshold	Auto Baseline	Baseline Start	Baseline End
1	A1	FALSE	P-SSTR	CAV2.1-P-SSTR	STANDARD	FAM	NFQ-MGB	AMP	1.40972			10.9475	0.980356	10.7604	0.274949	TRUE	0.204073	TRUE	3	6
2	A2	FALSE	P-SSTR	CAV2.1-P-SSTR	STANDARD	FAM	NFQ-MGB	AMP	1.41319			10.4447	0.946382	10.7604	0.274949	TRUE	0.204073	TRUE	3	5
3	A3	FALSE	P-SSTR	CAV2.1-P-SSTR	STANDARD	FAM	NFQ-MGB	AMP	1.41221			10.8889	0.96704	10.7604	0.274949	TRUE	0.204073	TRUE	3	6
13	B1	FALSE	M-SSTR	CAV2.1-M-SSTR	STANDARD	FAM	NFQ-MGB	AMP	1.33875			13.2217	0.962602	13.2063	0.0499455	TRUE	0.203291	TRUE	3	8
14	B2	FALSE	M-SSTR	CAV2.1-M-SSTR	STANDARD	FAM	NFQ-MGB	AMP	1.34534			13.1504	0.967728	13.2063	0.0499455	TRUE	0.203291	TRUE	3	8
15	B3	FALSE	M-SSTR	CAV2.1-M-SSTR	STANDARD	FAM	NFQ-MGB	AMP	1.33868			13.2467	0.942646	13.2063	0.0499455	TRUE	0.203291	TRUE	3	8
16	B4	FALSE	M-SSTR	CAV2.1-M-SSTR	STANDARD	FAM	NFQ-MGB	AMP	1.34981			18.2327	0.977024	18.6089	0.332115	TRUE	0.203291	TRUE	3	13
17	B5	FALSE	M-SSTR	CAV2.1-M-SSTR	STANDARD	FAM	NFQ-MGB	AMP	1.34223			18.8616	0.972189	18.6089	0.332115	TRUE	0.203291	TRUE	3	13
18	B6	FALSE	M-SSTR	CAV2.1-M-SSTR	STANDARD	FAM	NFQ-MGB	AMP	1.34525			18.7324	0.971255	18.6089	0.332115	TRUE	0.203291	TRUE	3	13
25	C1	FALSE	P-SSTR	CAV2.1-AGNOSTIC-P-SSTR	STANDARD	FAM	NFQ-MGB	AMP	1.3047			10.4787	0.981012	10.4502	0.0764799	TRUE	0.166353	TRUE	3	6
26	C2	FALSE	P-SSTR	CAV2.1-AGNOSTIC-P-SSTR	STANDARD	FAM	NFQ-MGB	AMP	1.29708			10.3636	0.959403	10.4502	0.0764799	TRUE	0.166353	TRUE	3	6
27	C3	FALSE	P-SSTR	CAV2.1-AGNOSTIC-P-SSTR	STANDARD	FAM	NFQ-MGB	AMP	1.30239			10.5084	0.959319	10.4502	0.0764799	TRUE	0.166353	TRUE	3	6
28	C4	FALSE	P-SSTR	CAV2.1-AGNOSTIC-P-SSTR	STANDARD	FAM	NFQ-MGB	AMP	1.30508			16.3624	0.971593	16.668	0.269523	TRUE	0.166353	TRUE	3	11
29	C5	FALSE	P-SSTR	CAV2.1-AGNOSTIC-P-SSTR	STANDARD	FAM	NFQ-MGB	AMP	1.29563			16.8715	0.964682	16.668	0.269523	TRUE	0.166353	TRUE	3	12
30	C6	FALSE	P-SSTR	CAV2.1-AGNOSTIC-P-SSTR	STANDARD	FAM	NFQ-MGB	AMP	1.29504			16.7703	0.964613	16.668	0.269523	TRUE	0.166353	TRUE	3	11
37	D1	FALSE	M-SSTR	CAV2.1-AGNOSTIC-M-SSTR	STANDARD	FAM	NFQ-MGB	AMP	1.30138			12.2456	0.957932	12.2392	0.0124997	TRUE	0.171448	TRUE	3	7
38	D2	FALSE	M-SSTR	CAV2.1-AGNOSTIC-M-SSTR	STANDARD	FAM	NFQ-MGB	AMP	1.29985			12.2248	0.966806	12.2392	0.0124997	TRUE	0.171448	TRUE	3	7
39	D3	FALSE	M-SSTR	CAV2.1-AGNOSTIC-M-SSTR	STANDARD	FAM	NFQ-MGB	AMP	1.29242			12.2471	0.960543	12.2392	0.0124997	TRUE	0.171448	TRUE	3	7
40	D4	FALSE	M-SSTR	CAV2.1-AGNOSTIC-M-SSTR	STANDARD	FAM	NFQ-MGB	AMP	1.29412			17.7409	0.971412	17.8225	0.0756324	TRUE	0.171448	TRUE	3	12
41	D5	FALSE	M-SSTR	CAV2.1-AGNOSTIC-M-SSTR	STANDARD	FAM	NFQ-MGB	AMP	1.29161			17.8364	0.969441	17.8225	0.0756324	TRUE	0.171448	TRUE	3	13
42	D6	FALSE	M-SSTR	CAV2.1-AGNOSTIC-M-SSTR	STANDARD	FAM	NFQ-MGB	AMP	1.28475			17.8903	0.970517	17.8225	0.0756324	TRUE	0.171448	TRUE	3	13
49	E1	FALSE	P-SSTR	CAV2.1-P-SSTR	STANDARD	FAM	NFQ-MGB	AMP	1.40228			14.1306	0.984575	14.0674	0.0843007	TRUE	0.204073	TRUE	3	9
50	E2	FALSE	P-SSTR	CAV2.1-P-SSTR	STANDARD	FAM	NFQ-MGB	AMP	1.39999			13.9717	0.979196	14.0674	0.0843007	TRUE	0.204073	TRUE	3	9
51	E3	FALSE	P-SSTR	CAV2.1-P-SSTR	STANDARD	FAM	NFQ-MGB	AMP	1.39316			14.0998	0.977348	14.0674	0.0843007	TRUE	0.204073	TRUE	3	9
52	E4	FALSE	P-SSTR	CAV2.1-P-SSTR	STANDARD	FAM	NFQ-MGB	AMP	1.39671			19.8078	0.978081	19.9202	0.138897	TRUE	0.204073	TRUE	3	14
53	E5	FALSE	P-SSTR	CAV2.1-P-SSTR	STANDARD	FAM	NFQ-MGB	AMP	1.38588			20.0755	0.976059	19.9202	0.138897	TRUE	0.204073	TRUE	3	15
54	E6	FALSE	P-SSTR	CAV2.1-P-SSTR	STANDARD	FAM	NFQ-MGB	AMP	1.38596			19.8773	0.979573	19.9202	0.138897	TRUE	0.204073	TRUE	3	15
65	F5	FALSE	M-SSTR	CAV2.1-M-SSTR	STANDARD	FAM	NFQ-MGB	AMP	1.32803			21.5796	0.96997	21.5785	0.00153061	TRUE	0.203291	TRUE	3	16
66	F6	FALSE	M-SSTR	CAV2.1-M-SSTR	STANDARD	FAM	NFQ-MGB	AMP	1.32741			21.5774	0.977632	21.5785	0.00153061	TRUE	0.203291	TRUE	3	16
73	G1	FALSE	P-SSTR	CAV2.1-AGNOSTIC-P-SSTR	STANDARD	FAM	NFQ-MGB	AMP	1.3052			13.4951	0.956575	13.4371	0.0656984	TRUE	0.166353	TRUE	3	9
74	G2	FALSE	P-SSTR	CAV2.1-AGNOSTIC-P-SSTR	STANDARD	FAM	NFQ-MGB	AMP	1.30305			13.3658	0.954247	13.4371	0.0656984	TRUE	0.166353	TRUE	3	8
75	G3	FALSE	P-SSTR	CAV2.1-AGNOSTIC-P-SSTR	STANDARD	FAM	NFQ-MGB	AMP	1.30061			13.4503	0.96097	13.4371	0.0656984	TRUE	0.166353	TRUE	3	8
76	G4	FALSE	P-SSTR	CAV2.1-AGNOSTIC-P-SSTR	STANDARD	FAM	NFQ-MGB	AMP	1.29913			19.5447	0.96165	19.5067	0.086875	TRUE	0.166353	TRUE	3	14
77	G5	FALSE	P-SSTR	CAV2.1-AGNOSTIC-P-SSTR	STANDARD	FAM	NFQ-MGB	AMP	1.29719			19.5682	0.964042	19.5067	0.086875	TRUE	0.166353	TRUE	3	14
78	G6	FALSE	P-SSTR	CAV2.1-AGNOSTIC-P-SSTR	STANDARD	FAM	NFQ-MGB	AMP	1.29601			19.4074	0.963691	19.5067	0.086875	TRUE	0.166353	TRUE	3	14
89	H5	FALSE	M-SSTR	CAV2.1-AGNOSTIC-M-SSTR	STANDARD	FAM	NFQ-MGB	AMP	1.29598			20.0912	0.963382	20.2633	0.243318	TRUE	0.171448	TRUE	3	15
90	H6	FALSE	M-SSTR	CAV2.1-AGNOSTIC-M-SSTR	STANDARD	FAM	NFQ-MGB	AMP	1.29843			20.4353	0.964527	20.2633	0.243318	TRUE	0.171448	TRUE	3	15

## Sheet: 20231110_gene-expression-1
# File Name:
# Comment:
# Operator: DEFAULT
# Barcode:
# Instrument Type: QuantStudioâ„¢ 7 System
# Block Type: 96-Well 0.1-mL Block
# Instrument Name: AGC-TheCount
# Instrument Serial Number: 278872031
# Heated Cover Serial Number: 278114047
# Block serial number: 278015170
# Run Start Date/Time: 2023-11-10 01:01:43 PM PST
# Run End Data/Time: 2023-11-10 01:38:58 PM PST
# Run Duration: 37 minutes 15 seconds
# Sample Volume: 10.0
# Cover Temperature: 105.0
# Passive Reference: ROX
# PCR Stage/Step Number: Stage 2 Step 2
# Quantification Cycle Method: CT
# Analysis Date/Time: 2024-08-17 12:36:12 PM PDT
# Software Name and Version: Design & Analysis Software v2.7.0
# Plugin Name and Version: Primary Analysis v1.8.0	Relative Quantification v1.6.0
# Reduce dye signal crosstalk by algorithm: No (Default)
# Exported On: 2024-08-17 12:36:24 PM PDT
Well	Well Position	Omit	Sample	Target	Task	Reporter	Quencher	Amp Status	Amp Score	Curve Quality	Result Quality Issues	Cq	Cq Confidence	Cq Mean	Cq SD	Auto Threshold	Threshold	Auto Baseline	Baseline Start	Baseline End
1	A1	FALSE	Cerebellum	Cav2.1 agnostic	UNKNOWN	FAM	NFQ-MGB	AMP	1.31212			29.2175	0.975731	29.0828	0.120359	TRUE	0.124167	TRUE	3	24
2	A2	FALSE	Cerebellum	Cav2.1 agnostic	UNKNOWN	FAM	NFQ-MGB	AMP	1.31939			28.9859	0.976847	29.0828	0.120359	TRUE	0.124167	TRUE	3	24
3	A3	FALSE	Cerebellum	Cav2.1 agnostic	UNKNOWN	FAM	NFQ-MGB	AMP	1.31636			29.045	0.972506	29.0828	0.120359	TRUE	0.124167	TRUE	3	24
4	A4	FALSE	Cerebral Cortex	Cav2.1 agnostic	UNKNOWN	FAM	NFQ-MGB	AMP	1.30641			30.9754	0.972465	31.0245	0.0694231	TRUE	0.124167	TRUE	3	26
6	A6	FALSE	Cerebral Cortex	Cav2.1 agnostic	UNKNOWN	FAM	NFQ-MGB	AMP	1.31297			31.0736	0.971754	31.0245	0.0694231	TRUE	0.124167	TRUE	3	26
7	A7	FALSE	Hippocampus	Cav2.1 agnostic	UNKNOWN	FAM	NFQ-MGB	AMP	1.30989			27.4739	0.97896	27.4555	0.0198298	TRUE	0.124167	TRUE	3	22
8	A8	FALSE	Hippocampus	Cav2.1 agnostic	UNKNOWN	FAM	NFQ-MGB	AMP	1.30984			27.4582	0.975735	27.4555	0.0198298	TRUE	0.124167	TRUE	3	23
9	A9	FALSE	Hippocampus	Cav2.1 agnostic	UNKNOWN	FAM	NFQ-MGB	AMP	1.31757			27.4345	0.974939	27.4555	0.0198298	TRUE	0.124167	TRUE	3	23
10	A10	FALSE	Spinal Cord	Cav2.1 agnostic	UNKNOWN	FAM	NFQ-MGB	AMP	1.31202			22.7271	0.974066	22.8245	0.0961216	TRUE	0.124167	TRUE	3	18
11	A11	FALSE	Spinal Cord	Cav2.1 agnostic	UNKNOWN	FAM	NFQ-MGB	AMP	1.31351			22.827	0.969578	22.8245	0.0961216	TRUE	0.124167	TRUE	3	18
12	A12	FALSE	Spinal Cord	Cav2.1 agnostic	UNKNOWN	FAM	NFQ-MGB	AMP	1.30579			22.9193	0.967595	22.8245	0.0961216	TRUE	0.124167	TRUE	3	18
13	B1	FALSE	Whole Brain	Cav2.1 agnostic	UNKNOWN	FAM	NFQ-MGB	AMP	1.30486			33.7204	0.972255	33.8322	0.593731	TRUE	0.124167	TRUE	3	29
14	B2	FALSE	Whole Brain	Cav2.1 agnostic	UNKNOWN	FAM	NFQ-MGB	AMP	1.31581			33.3023	0.973668	33.8322	0.593731	TRUE	0.124167	TRUE	3	28
15	B3	FALSE	Whole Brain	Cav2.1 agnostic	UNKNOWN	FAM	NFQ-MGB	AMP	1.30673			34.4739	0.969255	33.8322	0.593731	TRUE	0.124167	TRUE	3	30
16	B4	FALSE		Cav2.1 agnostic	NTC	FAM	NFQ-MGB	AMP	0			UNDETERMINED	0			TRUE	0.124167	TRUE	3	39
17	B5	FALSE		Cav2.1 agnostic	NTC	FAM	NFQ-MGB	AMP	0			UNDETERMINED	0			TRUE	0.124167	TRUE	3	39
18	B6	FALSE		Cav2.1 agnostic	NTC	FAM	NFQ-MGB	AMP	0			UNDETERMINED	0			TRUE	0.124167	TRUE	3	39
19	B7	FALSE		Cav2.1 +SSTR	NTC	FAM	NFQ-MGB	AMP	0			UNDETERMINED	0			TRUE	0.04	TRUE	3	39
20	B8	FALSE		Cav2.1 +SSTR	NTC	FAM	NFQ-MGB	AMP	0			UNDETERMINED	0			TRUE	0.04	TRUE	3	39
21	B9	FALSE		Cav2.1 +SSTR	NTC	FAM	NFQ-MGB	AMP	0			UNDETERMINED	0			TRUE	0.04	TRUE	3	39
22	B10	FALSE	Whole Brain	Cav2.1 +SSTR	UNKNOWN	FAM	NFQ-MGB	AMP	1.03962			31.3293	0.91439	31.1727	0.221427	TRUE	0.04	TRUE	3	28
23	B11	FALSE	Whole Brain	Cav2.1 +SSTR	UNKNOWN	FAM	NFQ-MGB	AMP	1.03834			31.0162	0.927916	31.1727	0.221427	TRUE	0.04	TRUE	3	28
26	C2	FALSE	Cerebellum	Cav2.1 +SSTR	UNKNOWN	FAM	NFQ-MGB	AMP	0.87584			31.7252	0.870766	31.7134	0.0166639	TRUE	0.04	TRUE	3	28
27	C3	FALSE	Cerebellum	Cav2.1 +SSTR	UNKNOWN	FAM	NFQ-MGB	AMP	0.892167			31.7016	0.894072	31.7134	0.0166639	TRUE	0.04	TRUE	3	28
28	C4	FALSE	Cerebral Cortex	Cav2.1 +SSTR	UNKNOWN	FAM	NFQ-MGB	AMP	0.988343			30.3347	0.932474	30.2197	0.162656	TRUE	0.04	TRUE	3	27
29	C5	FALSE	Cerebral Cortex	Cav2.1 +SSTR	UNKNOWN	FAM	NFQ-MGB	AMP	1.03565			30.1047	0.93663	30.2197	0.162656	TRUE	0.04	TRUE	3	27
31	C7	FALSE	Hippocampus	Cav2.1 +SSTR	UNKNOWN	FAM	NFQ-MGB	AMP	1.00067			29.6166	0.938255	29.8811	0.352386	TRUE	0.04	TRUE	3	26
32	C8	FALSE	Hippocampus	Cav2.1 +SSTR	UNKNOWN	FAM	NFQ-MGB	AMP	1.02423			29.7455	0.933503	29.8811	0.352386	TRUE	0.04	TRUE	3	27
33	C9	FALSE	Hippocampus	Cav2.1 +SSTR	UNKNOWN	FAM	NFQ-MGB	AMP	1.0393			30.2811	0.937113	29.8811	0.352386	TRUE	0.04	TRUE	3	27
34	C10	FALSE	Spinal Cord	Cav2.1 +SSTR	UNKNOWN	FAM	NFQ-MGB	AMP	1.08679			26.0858	0.923191	26.4318	0.338436	TRUE	0.04	TRUE	3	23
35	C11	FALSE	Spinal Cord	Cav2.1 +SSTR	UNKNOWN	FAM	NFQ-MGB	AMP	1.14558			26.4473	0.937451	26.4318	0.338436	TRUE	0.04	TRUE	3	23
36	C12	FALSE	Spinal Cord	Cav2.1 +SSTR	UNKNOWN	FAM	NFQ-MGB	AMP	1.14634			26.7622	0.965204	26.4318	0.338436	TRUE	0.04	TRUE	3	24
37	D1	FALSE	Cerebellum	Cav2.1 -SSTR	UNKNOWN	FAM	NFQ-MGB	AMP	1.33558			28.7296	0.975693	28.6767	0.063234	TRUE	0.11491	TRUE	3	24
38	D2	FALSE	Cerebellum	Cav2.1 -SSTR	UNKNOWN	FAM	NFQ-MGB	AMP	1.33695			28.694	0.976514	28.6767	0.063234	TRUE	0.11491	TRUE	3	24
39	D3	FALSE	Cerebellum	Cav2.1 -SSTR	UNKNOWN	FAM	NFQ-MGB	AMP	1.33182			28.6067	0.978617	28.6767	0.063234	TRUE	0.11491	TRUE	3	24
40	D4	FALSE	Cerebral Cortex	Cav2.1 -SSTR	UNKNOWN	FAM	NFQ-MGB	AMP	1.30396			34.3889	0.955693	34.3846	0.17068	TRUE	0.11491	TRUE	3	30
41	D5	FALSE	Cerebral Cortex	Cav2.1 -SSTR	UNKNOWN	FAM	NFQ-MGB	AMP	1.29437			34.2118	0.953609	34.3846	0.17068	TRUE	0.11491	TRUE	3	29
42	D6	FALSE	Cerebral Cortex	Cav2.1 -SSTR	UNKNOWN	FAM	NFQ-MGB	AMP	1.29801			34.5531	0.958341	34.3846	0.17068	TRUE	0.11491	TRUE	3	30
43	D7	FALSE	Hippocampus	Cav2.1 -SSTR	UNKNOWN	FAM	NFQ-MGB	AMP	1.30288			30.3295	0.970086	30.2843	0.0670546	TRUE	0.11491	TRUE	3	26
44	D8	FALSE	Hippocampus	Cav2.1 -SSTR	UNKNOWN	FAM	NFQ-MGB	AMP	1.30475			30.3162	0.97465	30.2843	0.0670546	TRUE	0.11491	TRUE	3	26
45	D9	FALSE	Hippocampus	Cav2.1 -SSTR	UNKNOWN	FAM	NFQ-MGB	AMP	1.30808			30.2073	0.974717	30.2843	0.0670546	TRUE	0.11491	TRUE	3	25
46	D10	FALSE	Spinal Cord	Cav2.1 -SSTR	UNKNOWN	FAM	NFQ-MGB	AMP	1.31647			25.9205	0.978287	25.8693	0.0506685	TRUE	0.11491	TRUE	3	21
47	D11	FALSE	Spinal Cord	Cav2.1 -SSTR	UNKNOWN	FAM	NFQ-MGB	AMP	1.32602			25.8191	0.975211	25.8693	0.0506685	TRUE	0.11491	TRUE	3	21
48	D12	FALSE	Spinal Cord	Cav2.1 -SSTR	UNKNOWN	FAM	NFQ-MGB	AMP	1.3278			25.8684	0.975627	25.8693	0.0506685	TRUE	0.11491	TRUE	3	21
49	E1	FALSE	Whole Brain	Cav2.1 -SSTR	UNKNOWN	FAM	NFQ-MGB	AMP	1.3053			34.1831	0.947991	34.836	0.594113	TRUE	0.11491	TRUE	3	29
50	E2	FALSE	Whole Brain	Cav2.1 -SSTR	UNKNOWN	FAM	NFQ-MGB	AMP	1.19971			35.3449	0.937409	34.836	0.594113	TRUE	0.11491	TRUE	3	31
51	E3	FALSE	Whole Brain	Cav2.1 -SSTR	UNKNOWN	FAM	NFQ-MGB	AMP	1.23319			34.9799	0.947577	34.836	0.594113	TRUE	0.11491	TRUE	3	30
52	E4	FALSE		Cav2.1 -SSTR	NTC	FAM	NFQ-MGB	NO_AMP	0			UNDETERMINED	0			TRUE	0.11491	TRUE	3	39
53	E5	FALSE		Cav2.1 -SSTR	NTC	FAM	NFQ-MGB	NO_AMP	0			UNDETERMINED	0			TRUE	0.11491	TRUE	3	39
54	E6	FALSE		Cav2.1 -SSTR	NTC	FAM	NFQ-MGB	NO_AMP	0.79761			39.9288	0			TRUE	0.11491	TRUE	3	35
55	E7	FALSE		TBP	NTC	FAM	NFQ-MGB	NO_AMP	0			UNDETERMINED	0			TRUE	0.274032	TRUE	3	39
56	E8	FALSE		TBP	NTC	FAM	NFQ-MGB	NO_AMP	0			UNDETERMINED	0			TRUE	0.274032	TRUE	3	39
57	E9	FALSE		TBP	NTC	FAM	NFQ-MGB	NO_AMP	0			UNDETERMINED	0			TRUE	0.274032	TRUE	3	39
58	E10	FALSE	Whole Brain	TBP	UNKNOWN	FAM	NFQ-MGB	AMP	1.42571			30.2147	0.977219	30.1501	0.108016	TRUE	0.274032	TRUE	3	24
59	E11	FALSE	Whole Brain	TBP	UNKNOWN	FAM	NFQ-MGB	AMP	1.43254			30.2102	0.973577	30.1501	0.108016	TRUE	0.274032	TRUE	3	25
60	E12	FALSE	Whole Brain	TBP	UNKNOWN	FAM	NFQ-MGB	AMP	1.43642			30.0254	0.972626	30.1501	0.108016	TRUE	0.274032	TRUE	3	24
61	F1	FALSE	Cerebellum	TBP	UNKNOWN	FAM	NFQ-MGB	AMP	1.44639			28.4095	0.97924	28.4587	0.0428478	TRUE	0.274032	TRUE	3	23
62	F2	FALSE	Cerebellum	TBP	UNKNOWN	FAM	NFQ-MGB	AMP	1.44472			28.4791	0.981513	28.4587	0.0428478	TRUE	0.274032	TRUE	3	23
63	F3	FALSE	Cerebellum	TBP	UNKNOWN	FAM	NFQ-MGB	AMP	1.43975			28.4875	0.977286	28.4587	0.0428478	TRUE	0.274032	TRUE	3	23
64	F4	FALSE	Cerebral Cortex	TBP	UNKNOWN	FAM	NFQ-MGB	AMP	1.43294			32.1342	0.969863	31.967	0.175856	TRUE	0.274032	TRUE	3	26
65	F5	FALSE	Cerebral Cortex	TBP	UNKNOWN	FAM	NFQ-MGB	AMP	1.43167			31.7836	0.97818	31.967	0.175856	TRUE	0.274032	TRUE	3	26
66	F6	FALSE	Cerebral Cortex	TBP	UNKNOWN	FAM	NFQ-MGB	AMP	1.42994			31.9832	0.982021	31.967	0.175856	TRUE	0.274032	TRUE	3	26
67	F7	FALSE	Hippocampus	TBP	UNKNOWN	FAM	NFQ-MGB	AMP	1.43534			28.8427	0.979813	28.9531	0.0989345	TRUE	0.274032	TRUE	3	23
68	F8	FALSE	Hippocampus	TBP	UNKNOWN	FAM	NFQ-MGB	AMP	1.43157			29.0338	0.976421	28.9531	0.0989345	TRUE	0.274032	TRUE	3	23
69	F9	FALSE	Hippocampus	TBP	UNKNOWN	FAM	NFQ-MGB	AMP	1.43546			28.9828	0.978907	28.9531	0.0989345	TRUE	0.274032	TRUE	3	23
70	F10	FALSE	Spinal Cord	TBP	UNKNOWN	FAM	NFQ-MGB	AMP	1.43067			25.7154	0.976895	25.7834	0.0640485	TRUE	0.274032	TRUE	3	20
71	F11	FALSE	Spinal Cord	TBP	UNKNOWN	FAM	NFQ-MGB	AMP	1.43092			25.8426	0.986698	25.7834	0.0640485	TRUE	0.274032	TRUE	3	20
72	F12	FALSE	Spinal Cord	TBP	UNKNOWN	FAM	NFQ-MGB	AMP	1.43531			25.792	0.977209	25.7834	0.0640485	TRUE	0.274032	TRUE	3	20
73	G1	FALSE	Cerebellum	CYC1	UNKNOWN	FAM	NFQ-MGB	AMP	1.36394			24.6553	0.964298	24.6196	0.0316103	TRUE	0.211007	TRUE	3	19
74	G2	FALSE	Cerebellum	CYC1	UNKNOWN	FAM	NFQ-MGB	AMP	1.36498			24.5954	0.96933	24.6196	0.0316103	TRUE	0.211007	TRUE	3	19
75	G3	FALSE	Cerebellum	CYC1	UNKNOWN	FAM	NFQ-MGB	AMP	1.36307			24.608	0.970414	24.6196	0.0316103	TRUE	0.211007	TRUE	3	19
76	G4	FALSE	Cerebral Cortex	CYC1	UNKNOWN	FAM	NFQ-MGB	AMP	1.36019			26.2612	0.970208	26.3078	0.0601159	TRUE	0.211007	TRUE	3	21
77	G5	FALSE	Cerebral Cortex	CYC1	UNKNOWN	FAM	NFQ-MGB	AMP	1.3566			26.3756	0.972636	26.3078	0.0601159	TRUE	0.211007	TRUE	3	21
78	G6	FALSE	Cerebral Cortex	CYC1	UNKNOWN	FAM	NFQ-MGB	AMP	1.35785			26.2864	0.971541	26.3078	0.0601159	TRUE	0.211007	TRUE	3	21
79	G7	FALSE	Hippocampus	CYC1	UNKNOWN	FAM	NFQ-MGB	AMP	1.35613			23.8624	0.968554	23.8585	0.0221881	TRUE	0.211007	TRUE	3	18
80	G8	FALSE	Hippocampus	CYC1	UNKNOWN	FAM	NFQ-MGB	AMP	1.35505			23.8785	0.97479	23.8585	0.0221881	TRUE	0.211007	TRUE	3	19
81	G9	FALSE	Hippocampus	CYC1	UNKNOWN	FAM	NFQ-MGB	AMP	1.35831			23.8347	0.973946	23.8585	0.0221881	TRUE	0.211007	TRUE	3	18
82	G10	FALSE	Spinal Cord	CYC1	UNKNOWN	FAM	NFQ-MGB	AMP	1.35492			21.7343	0.965808	21.7285	0.0216197	TRUE	0.211007	TRUE	3	16
83	G11	FALSE	Spinal Cord	CYC1	UNKNOWN	FAM	NFQ-MGB	AMP	1.35661			21.7467	0.968822	21.7285	0.0216197	TRUE	0.211007	TRUE	3	16
84	G12	FALSE	Spinal Cord	CYC1	UNKNOWN	FAM	NFQ-MGB	AMP	1.36013			21.7046	0.96985	21.7285	0.0216197	TRUE	0.211007	TRUE	3	16
85	H1	FALSE	Whole Brain	CYC1	UNKNOWN	FAM	NFQ-MGB	AMP	1.35967			24.0624	0.973542	24.0434	0.0351196	TRUE	0.211007	TRUE	3	19
86	H2	FALSE	Whole Brain	CYC1	UNKNOWN	FAM	NFQ-MGB	AMP	1.36252			24.0029	0.965696	24.0434	0.0351196	TRUE	0.211007	TRUE	3	19
87	H3	FALSE	Whole Brain	CYC1	UNKNOWN	FAM	NFQ-MGB	AMP	1.35429			24.0649	0.968767	24.0434	0.0351196	TRUE	0.211007	TRUE	3	18
88	H4	FALSE		CYC1	NTC	FAM	NFQ-MGB	NO_AMP	0			UNDETERMINED	0			TRUE	0.211007	TRUE	3	39
89	H5	FALSE		CYC1	NTC	FAM	NFQ-MGB	NO_AMP	0			UNDETERMINED	0			TRUE	0.211007	TRUE	3	39
90	H6	FALSE		CYC1	NTC	FAM	NFQ-MGB	NO_AMP	0			UNDETERMINED	0			TRUE	0.211007	TRUE	3	39

## Sheet: 20231114_gene-expression-2
# File Name:
# Comment:
# Operator: DEFAULT
# Barcode:
# Instrument Type: QuantStudioâ„¢ 7 System
# Block Type: 96-Well 0.1-mL Block
# Instrument Name: AGC-TheCount
# Instrument Serial Number: 278872031
# Heated Cover Serial Number: 278114047
# Block serial number: 278015170
# Run Start Date/Time: 2023-11-14 09:29:26 AM PST
# Run End Data/Time: 2023-11-14 10:03:57 AM PST
# Run Duration: 34 minutes 31 seconds
# Sample Volume: 10.0
# Cover Temperature: 105.0
# Passive Reference: ROX
# PCR Stage/Step Number: Stage 2 Step 2
# Quantification Cycle Method: CT
# Analysis Date/Time: 2024-08-17 12:17:58 PM PDT
# Software Name and Version: Design & Analysis Software v2.7.0
# Plugin Name and Version: Primary Analysis v1.8.0	Relative Quantification v1.6.0
# Reduce dye signal crosstalk by algorithm: No (Default)
# Exported On: 2024-08-17 12:18:25 PM PDT
Well	Well Position	Omit	Sample	Target	Task	Reporter	Quencher	Amp Status	Amp Score	Curve Quality	Result Quality Issues	Cq	Cq Confidence	Cq Mean	Cq SD	Auto Threshold	Threshold	Auto Baseline	Baseline Start	Baseline End
1	A1	FALSE	Cerebellum	CAV2.1-P-SSTR	UNKNOWN	FAM	NFQ-MGB	AMP	0.915868			34.2658	0.795009	34.3029	0.207833	TRUE	0.04	TRUE	3	31
2	A2	FALSE	Cerebellum	CAV2.1-AGNOSTIC	UNKNOWN	FAM	NFQ-MGB	AMP	1.32564			30.4081	0.972289	30.5349	0.114353	TRUE	0.135568	TRUE	3	26
3	A3	FALSE	Cerebellum	CYC1	UNKNOWN	FAM	NFQ-MGB	AMP	1.36009			25.9536	0.968988	25.9557	0.0277651	TRUE	0.222202	TRUE	3	20
4	A4	FALSE	Spinal Cord	CAV2.1-P-SSTR	UNKNOWN	FAM	NFQ-MGB	AMP	1.17425			26.7199	0.966419	26.7736	0.0595256	TRUE	0.04	TRUE	3	24
5	A5	FALSE	Spinal Cord	CAV2.1-AGNOSTIC	UNKNOWN	FAM	NFQ-MGB	AMP	1.30551			23.3748	0.975924	23.3331	0.0533627	TRUE	0.135568	TRUE	3	18
6	A6	FALSE	Whole brain	CAV2.1-P-SSTR	UNKNOWN	FAM	NFQ-MGB	AMP	1.1062			33.7434	0.905637	34.0024	0.963708	TRUE	0.04	TRUE	3	31
7	A7	FALSE	Whole brain	CAV2.1-AGNOSTIC	UNKNOWN	FAM	NFQ-MGB	AMP	1.22302			36.002	0.951136	35.9022	0.0876353	TRUE	0.135568	TRUE	3	31
8	A8	FALSE	Whole brain	CYC1	UNKNOWN	FAM	NFQ-MGB	AMP	1.36315			24.382	0.964116	24.3356	0.0641033	TRUE	0.222202	TRUE	3	19
9	A9	FALSE	dH2O	CAV2.1-P-SSTR	NTC	FAM	NFQ-MGB	NO_AMP	0			UNDETERMINED	0			TRUE	0.04	TRUE	3	39
10	A10	FALSE	dH2O	CAV2.1-AGNOSTIC	NTC	FAM	NFQ-MGB	NO_AMP	0			UNDETERMINED	0			TRUE	0.135568	TRUE	3	39
13	B1	FALSE	Cerebellum	CAV2.1-P-SSTR	UNKNOWN	FAM	NFQ-MGB	AMP	0.93046			34.1161	0.839427	34.3029	0.207833	TRUE	0.04	TRUE	3	31
14	B2	FALSE	Cerebellum	CAV2.1-AGNOSTIC	UNKNOWN	FAM	NFQ-MGB	AMP	1.31767			30.5664	0.972199	30.5349	0.114353	TRUE	0.135568	TRUE	3	26
15	B3	FALSE	Cerebellum	CYC1	UNKNOWN	FAM	NFQ-MGB	AMP	1.35968			25.929	0.966618	25.9557	0.0277651	TRUE	0.222202	TRUE	3	20
16	B4	FALSE	Spinal Cord	CAV2.1-P-SSTR	UNKNOWN	FAM	NFQ-MGB	AMP	1.16579			26.7634	0.951304	26.7736	0.0595256	TRUE	0.04	TRUE	3	24
17	B5	FALSE	Spinal Cord	CAV2.1-AGNOSTIC	UNKNOWN	FAM	NFQ-MGB	AMP	1.31159			23.273	0.961093	23.3331	0.0533627	TRUE	0.135568	TRUE	3	18
18	B6	FALSE	Whole brain	CAV2.1-P-SSTR	UNKNOWN	FAM	NFQ-MGB	AMP	1.14142			33.1947	0.919392	34.0024	0.963708	TRUE	0.04	TRUE	3	30
19	B7	FALSE	Whole brain	CAV2.1-AGNOSTIC	UNKNOWN	FAM	NFQ-MGB	AMP	1.23062			35.8376	0.946609	35.9022	0.0876353	TRUE	0.135568	TRUE	3	31
20	B8	FALSE	Whole brain	CYC1	UNKNOWN	FAM	NFQ-MGB	AMP	1.3699			24.2624	0.964575	24.3356	0.0641033	TRUE	0.222202	TRUE	3	19
21	B9	FALSE	dH2O	CAV2.1-P-SSTR	NTC	FAM	NFQ-MGB	NO_AMP	0.730554			39.0438	0			TRUE	0.04	TRUE	3	34
22	B10	FALSE	dH2O	CAV2.1-AGNOSTIC	NTC	FAM	NFQ-MGB	NO_AMP	0			UNDETERMINED	0			TRUE	0.135568	TRUE	3	39
25	C1	FALSE	Cerebellum	CAV2.1-P-SSTR	UNKNOWN	FAM	NFQ-MGB	AMP	0.872015			34.5268	0.780945	34.3029	0.207833	TRUE	0.04	TRUE	3	31
26	C2	FALSE	Cerebellum	CAV2.1-AGNOSTIC	UNKNOWN	FAM	NFQ-MGB	AMP	1.30752			30.6302	0.972985	30.5349	0.114353	TRUE	0.135568	TRUE	3	26
27	C3	FALSE	Cerebellum	CYC1	UNKNOWN	FAM	NFQ-MGB	AMP	1.35123			25.9844	0.967716	25.9557	0.0277651	TRUE	0.222202	TRUE	3	20
28	C4	FALSE	Spinal Cord	CAV2.1-P-SSTR	UNKNOWN	FAM	NFQ-MGB	AMP	1.16341			26.8376	0.957931	26.7736	0.0595256	TRUE	0.04	TRUE	3	24
29	C5	FALSE	Spinal Cord	CAV2.1-AGNOSTIC	UNKNOWN	FAM	NFQ-MGB	AMP	1.30161			23.3515	0.964998	23.3331	0.0533627	TRUE	0.135568	TRUE	3	18
30	C6	FALSE	Whole brain	CAV2.1-P-SSTR	UNKNOWN	FAM	NFQ-MGB	AMP	0.92603			35.0691	0.808902	34.0024	0.963708	TRUE	0.04	TRUE	3	32
31	C7	FALSE	Whole brain	CAV2.1-AGNOSTIC	UNKNOWN	FAM	NFQ-MGB	AMP	1.22334			35.8671	0.944828	35.9022	0.0876353	TRUE	0.135568	TRUE	3	31
32	C8	FALSE	Whole brain	CYC1	UNKNOWN	FAM	NFQ-MGB	AMP	1.35836			24.3624	0.960984	24.3356	0.0641033	TRUE	0.222202	TRUE	3	19
33	C9	FALSE	dH2O	CAV2.1-P-SSTR	NTC	FAM	NFQ-MGB	NO_AMP	0			UNDETERMINED	0			TRUE	0.04	TRUE	3	39
34	C10	FALSE	dH2O	CAV2.1-AGNOSTIC	NTC	FAM	NFQ-MGB	NO_AMP	1.02483			38.0514	0.897454			TRUE	0.135568	TRUE	3	33
37	D1	FALSE	Cerebellum	CAV2.1-M-SSTR	UNKNOWN	FAM	NFQ-MGB	AMP	1.33647			29.7372	0.964657	29.6597	0.0684109	TRUE	0.114734	TRUE	3	25
38	D2	FALSE	Cerebellum	TBP	UNKNOWN	FAM	NFQ-MGB	AMP	1.42679			29.7093	0.973279	29.5821	0.170619	TRUE	0.246938	TRUE	3	24
39	D3	FALSE	Spinal Cord	CYC1	UNKNOWN	FAM	NFQ-MGB	AMP	1.34518			21.7808	0.952986	21.8345	0.0604764	TRUE	0.222202	TRUE	3	16
40	D4	FALSE	Spinal Cord	CAV2.1-M-SSTR	UNKNOWN	FAM	NFQ-MGB	AMP	1.32064			25.8864	0.971381	25.9146	0.0305287	TRUE	0.114734	TRUE	3	21
41	D5	FALSE	Spinal Cord	TBP	UNKNOWN	FAM	NFQ-MGB	AMP	1.41175			26.0096	0.970064	25.9374	0.0866026	TRUE	0.246938	TRUE	3	20
42	D6	FALSE	Whole brain	CAV2.1-M-SSTR	UNKNOWN	FAM	NFQ-MGB	AMP	1.191			35.6013	0.926283	35.2119	0.45861	TRUE	0.114734	TRUE	3	31
43	D7	FALSE	Whole brain	TBP	UNKNOWN	FAM	NFQ-MGB	AMP	1.40884			30.3619	0.972535	30.3145	0.0826488	TRUE	0.246938	TRUE	3	25
44	D8	FALSE	dH2O	CYC1	NTC	FAM	NFQ-MGB	NO_AMP	0			UNDETERMINED	0			TRUE	0.222202	TRUE	3	39
45	D9	FALSE	dH2O	CAV2.1-M-SSTR	NTC	FAM	NFQ-MGB	NO_AMP	0.836258			39.3032	0			TRUE	0.114734	TRUE	3	34
46	D10	FALSE	dH2O	TBP	NTC	FAM	NFQ-MGB	NO_AMP	0			UNDETERMINED	0			TRUE	0.246938	TRUE	3	39
49	E1	FALSE	Cerebellum	CAV2.1-M-SSTR	UNKNOWN	FAM	NFQ-MGB	AMP	1.34067			29.6338	0.962952	29.6597	0.0684109	TRUE	0.114734	TRUE	3	25
50	E2	FALSE	Cerebellum	TBP	UNKNOWN	FAM	NFQ-MGB	AMP	1.42976			29.6487	0.975487	29.5821	0.170619	TRUE	0.246938	TRUE	3	24
51	E3	FALSE	Spinal Cord	CYC1	UNKNOWN	FAM	NFQ-MGB	AMP	1.34654			21.9	0.962302	21.8345	0.0604764	TRUE	0.222202	TRUE	3	16
52	E4	FALSE	Spinal Cord	CAV2.1-M-SSTR	UNKNOWN	FAM	NFQ-MGB	AMP	1.32158			25.947	0.969842	25.9146	0.0305287	TRUE	0.114734	TRUE	3	21
53	E5	FALSE	Spinal Cord	TBP	UNKNOWN	FAM	NFQ-MGB	AMP	1.41468			25.8414	0.973443	25.9374	0.0866026	TRUE	0.246938	TRUE	3	20
54	E6	FALSE	Whole brain	CAV2.1-M-SSTR	UNKNOWN	FAM	NFQ-MGB	AMP	1.27455			34.7064	0.947249	35.2119	0.45861	TRUE	0.114734	TRUE	3	30
55	E7	FALSE	Whole brain	TBP	UNKNOWN	FAM	NFQ-MGB	AMP	1.40948			30.219	0.969263	30.3145	0.0826488	TRUE	0.246938	TRUE	3	25
56	E8	FALSE	dH2O	CYC1	NTC	FAM	NFQ-MGB	NO_AMP	0			UNDETERMINED	0			TRUE	0.222202	TRUE	3	39
57	E9	FALSE	dH2O	CAV2.1-M-SSTR	NTC	FAM	NFQ-MGB	NO_AMP	0			UNDETERMINED	0			TRUE	0.114734	TRUE	3	39
58	E10	FALSE	dH2O	TBP	NTC	FAM	NFQ-MGB	NO_AMP	0			UNDETERMINED	0			TRUE	0.246938	TRUE	3	39
61	F1	FALSE	Cerebellum	CAV2.1-M-SSTR	UNKNOWN	FAM	NFQ-MGB	AMP	1.34408			29.6079	0.966261	29.6597	0.0684109	TRUE	0.114734	TRUE	3	25
62	F2	FALSE	Cerebellum	TBP	UNKNOWN	FAM	NFQ-MGB	AMP	1.43187			29.3882	0.973606	29.5821	0.170619	TRUE	0.246938	TRUE	3	24
63	F3	FALSE	Spinal Cord	CYC1	UNKNOWN	FAM	NFQ-MGB	AMP	1.3508			21.8226	0.961386	21.8345	0.0604764	TRUE	0.222202	TRUE	3	39
64	F4	FALSE	Spinal Cord	CAV2.1-M-SSTR	UNKNOWN	FAM	NFQ-MGB	AMP	1.3245			25.9104	0.969681	25.9146	0.0305287	TRUE	0.114734	TRUE	3	21
65	F5	FALSE	Spinal Cord	TBP	UNKNOWN	FAM	NFQ-MGB	AMP	1.41386			25.9613	0.973209	25.9374	0.0866026	TRUE	0.246938	TRUE	3	20
66	F6	FALSE	Whole brain	CAV2.1-M-SSTR	UNKNOWN	FAM	NFQ-MGB	AMP	1.23316			35.328	0.941598	35.2119	0.45861	TRUE	0.114734	TRUE	3	31
67	F7	FALSE	Whole brain	TBP	UNKNOWN	FAM	NFQ-MGB	AMP	1.4186			30.3624	0.97247	30.3145	0.0826488	TRUE	0.246938	TRUE	3	25
68	F8	FALSE	dH2O	CYC1	NTC	FAM	NFQ-MGB	NO_AMP	0			UNDETERMINED	0			TRUE	0.222202	TRUE	3	39
69	F9	FALSE	dH2O	CAV2.1-M-SSTR	NTC	FAM	NFQ-MGB	NO_AMP	0			UNDETERMINED	0			TRUE	0.114734	TRUE	3	39
70	F10	FALSE	dH2O	TBP	NTC	FAM	NFQ-MGB	NO_AMP	0			UNDETERMINED	0			TRUE	0.246938	TRUE	3	39
